# Supplementary material for: Drawing the tree of eukaryotic life based on the analysis of 2,269 manually annotated myosins from 328 species
Source: Genome Biol. 2007 Sep 18;8(9):R196. doi: 10.1186/gb-2007-8-9-r196 (PMC2375034; doi:10.1186/gb-2007-8-9-r196)
Supplement: Additional data file 5 — All annotated myosin sequences in fasta format [file gb-2007-8-9-r196-S5.gz]

Archive with 1 entries (1 files):
- myosin_full_sequences.fas
