# Supplementary material for: Drawing the tree of eukaryotic life based on the analysis of 2,269 manually annotated myosins from 328 species
Source: Genome Biol. 2007 Sep 18;8(9):R196. doi: 10.1186/gb-2007-8-9-r196 (PMC2375034; doi:10.1186/gb-2007-8-9-r196)
Supplement: Additional data file 6 — Alignment of the myosin head domains used to compute the phylogenetic tree shown in Additional data file 2 [file gb-2007-8-9-r196-S6.gz › myo_heads_110107.fas]

>NcMhc
ANDMAELTHLN--------EASVVHNLHTRYQ-----------------------------SDLIYTYSG-----LFLVAVNPYCPLP-------IYTNEYINMYKGRN----------------------------------------------------------------------------------------------------------REDNKPHIFAMADEAFRNLVDEH---------------------------------------------------------------ENQSILVTGESGAGKTENTKKVIQYLAAVAHPDPSGRTRGSQHS----------------------------------------------------------------------------------------------------------------------------------------------------------------------------------------------------------------------------------------------------------------------------------------------------------------NLSAQILR-----ANPILEAFGNAQTVRNNN-SSRFGKFIRIEFSSNGS--------------------IAGAFIDWYLLEKSRVV--------------------------HVNANERNYHIFYQLLKGADR-------------------------------------------------------------------------KLKQELLLDSM-----------------------------DVKDFTYTRDG-----------------------------------------------------------------------------------------------------------------------------HDTITGVSDKEEWDSLIEAFLVMG----FSDEEQVAILRTIAAVLHLGNITVVKES-----------------RSADQARLNPDAKA-----------------------------------IAGRACKLLGVPL---------------EPFLQGLLHPRVKAG----------REWVEKVQTP--------------EQVRLAIDALAKGIYERGFGDLVARINRQLDRTSMGLDDT--------------------------------------------------------------RFIGVLDIAGFEIFET--------------------NSFEQLCINYTNEKLQQF-FNHHMFVLEQEEYAREQIEWK-------------------------------------FIDFG-RDLQPTIDLIELP--------------------------------------------------NPIGIFSCLDEDCVMPKA-----------------------------TDKTFTEKLNSLWDKK-------------------------SQKYRPSRLGQ-------------------------------------------------------------------------------------------------------------------------------GFILTHYAA--EVEYSTE------------------GWLEKNKDPLNDNITRLLAASTD------------------------------------------------KYMAN---LFSDCADQDDEAGAMRSRVKKG----------------------------------------------------------------------------------------------------------------------------------------------------------------------------------------------------------------------------------------LFRTVAQRHK----EQLSSLMTQLY-----------------STHPHFVRCIIPNH-------------------------------KKKPKQFQ-SLLVLDQLRCNGVLEGI-RIARTG--------FPNRLPFAEFRQRYEVLCPNMPKGY---------------------------------------------------------------------------------------------------------------VEGQAAARIMLDRFGLDK-------------------------------------------------------------------------------------------------------------------------------SLYRVGLT-KVFFRA-GVLAELEEKRDA
>AsfMhc
ADDMAELTHLN--------EASVVHNLHSRYQ-----------------------------ADLIYTYSG-----LFLVTINPYCPLP-------IYTNEYVKMYKGRS----------------------------------------------------------------------------------------------------------REETRPHIFAMADEAFRNLVEEG---------------------------------------------------------------ENQSILVTGESGAGKTENTKKVIQYLAAVATTDTPYARSGSKQLS---------------------------------------------------------------------------------------------------------------------------------------------------------------------------------------------------------------------------------------------------------------------------------------------------------------TLSQQILR-----ANPILEAFGNAQTVRNNN-SSRFGKFIRIEFTRSGQ--------------------ISGASIDWYLLEKSRVV--------------------------KPNSHERNYHIFYQLLQGADP-------------------------------------------------------------------------KLRESLLLTDL-----------------------------HIEDFAYTRDG-----------------------------------------------------------------------------------------------------------------------------NDSIAGVSDVDEWNSLIEAFHVMK----FSEEDQMCILRTVAAVLHLGNITIVKES-----------------LRADQAALGPDSLN-----------------------------------SVERACQLLGIEP---------------EPFVKGLLHPRVKAG----------REWVEKAQTP--------------EQVRLALDALAKGIYERGFGDLVNRINNRLDRSTMAGDDS--------------------------------------------------------------FFIGVLDIAGFEIFKN--------------------NSFEQLCINYTNEKLQQF-FNHHMFVLEQEEYAREQIEWQ-------------------------------------FIDFG-KDLQPTIDLIELT--------------------------------------------------NPIGIFSCLDEDSVMPKA-----------------------------TDRSFTDKLHSLWDRK-------------------------SPKYRASRLSQ-------------------------------------------------------------------------------------------------------------------------------GFVLTHYAA--EVEYDTE------------------GWLEKNKDPLNDNVTRLLARSTD------------------------------------------------KHVAC---LFSDCGDPDEDNELPKSRVKKG----------------------------------------------------------------------------------------------------------------------------------------------------------------------------------------------------------------------------------------LFRTVAQRHK----EQLSSLMNQLH-----------------QTHPHFVRCIIPNH-------------------------------KKRPKMLN-APLVLDQLRCNGVLEGI-RIARTG--------FPNRLSFIEFRQRYEVLCPNMPKGY---------------------------------------------------------------------------------------------------------------MDGQSVAHNMLQKLGLDP-------------------------------------------------------------------------------------------------------------------------------AWYRVGRT-KVFFRA-GVLAELEEQRDQ
>EnMhc
ADDMAELTHLN--------EASVVHNLHTRYL-----------------------------ADLIYTYSG-----LFLVTVNPYCPLP-------IYSNEYINMYKGQS----------------------------------------------------------------------------------------------------------REETRPHIFAMADEAFRNLVEEG---------------------------------------------------------------ENQSILVTGESGAGKTENTKKVIQYLAAVATSDNMYSRSGSKQMN---------------------------------------------------------------------------------------------------------------------------------------------------------------------------------------------------------------------------------------------------------------------------------------------------------------TLSQQILR-----ANPILEAFGNSQTVRNNN-SSRFGKFIRIEFSRSGQ--------------------ISGASIDWYLLEKSRVV--------------------------KPNLQERNYHIFYQLLRGAEP-------------------------------------------------------------------------KLKQKLLLSNL-----------------------------QIEDFAYTREG-----------------------------------------------------------------------------------------------------------------------------NDTIAGVSDEKEWDSLLEAFHIMN----FSEEDQMCILRTVAAVLHLGNITIVKES-----------------LRADQAALSRDALD-----------------------------------SVHKACQLLGIET---------------EPFVKGLLHPKVKAG----------REWVEKVQTP--------------EQVRLALDALAKGIYERGFGDLVNRINSRLERNTVTGEDS--------------------------------------------------------------YFIGVLDIAGFEIFQN--------------------NSFEQLCINYTNEKLQQF-FNHHMFVLEQEEYAREQIEWQ-------------------------------------FIDFG-KDLQPTIDLIEVT--------------------------------------------------NPIGIFSCLDEDCVMPKA-----------------------------TDKSFTEKLHSLWDTK-------------------------STKYRASRLRQ-------------------------------------------------------------------------------------------------------------------------------GFILTHYAA--EVEYSTD------------------GWLEKNKDPLNDNITRLLASSQD------------------------------------------------NHIAA---LFSDCGNADEVDHPRSRVKKG-----------------------------------------------------------------------------------------------------------------------------------------------------------------------------------------------------------------------------------------LFRTVAQRHK----EQLSSLMNQLH-----------------STHPHFVRCIIPNH-------------------------------KKRPKMLN-APLVLDQLRCNGVLEGI-RIARTG--------FPNRLSFNEFRQRYEVLCRDMPKSY---------------------------------------------------------------------------------------------------------------MDGQSAARIMLQKLALDK-------------------------------------------------------------------------------------------------------------------------------AWFRVGRT-KVFFRA-GVLAELEEKRDE
>AfMhc
ADDMAELTHLN--------EGSVVHNLHTRYQ-----------------------------ADMIYTYSG-----LFLVTVNPYCPLP-------IYSNEYVKMYKGRS----------------------------------------------------------------------------------------------------------REETRPHIFAMADEAFRNLVEEG---------------------------------------------------------------ENQSILVTGESGAGKTENTKKVIQYLAAVATSDTPHARSGTKQLS---------------------------------------------------------------------------------------------------------------------------------------------------------------------------------------------------------------------------------------------------------------------------------------------------------------ILSQQILR-----ANPILEAFGNAQTVRNNN-SSRFGKFIRIEFTRSGQ--------------------ISGAWIDWYLLEKSRVV--------------------------KPNSQERNYHIFYQLLRGADP-------------------------------------------------------------------------ALRESLLLSGL-----------------------------GIGDFAYTRDG-----------------------------------------------------------------------------------------------------------------------------NDSIIGVSDDEEWNALLEAFHIMD----FSEDEQMHILRTISAVLHLGNVAIVKES-----------------LRADQAALGPDALR-----------------------------------SVEKACQLLGIPS---------------KPFVKGLLHPRVKAG----------REWVEKVQTP--------------EQVRLALDALAKGIYERSFGNLVNRINQRLDRSATTSDDS--------------------------------------------------------------YFIGVLDIAGFEIFQN--------------------NSFEQLCINYTNEKLQQF-FNHHMFVLEQEEYAKEQIEWQ-------------------------------------FIDFG-KDLQPTIDLIELT--------------------------------------------------NPIGIFSCLDEDCVMPKA-----------------------------TDKSFTEKLHSLWDRK-------------------------SPKYRASRLSQ-------------------------------------------------------------------------------------------------------------------------------GFILTHYAS--EVEYDTN------------------GWLEKNKDPLNDNVTRLLAASTD------------------------------------------------RHVAN---LFSDCGDPDDEADYSKSRVKKG----------------------------------------------------------------------------------------------------------------------------------------------------------------------------------------------------------------------------------------LFRTVAQRHK----EQLSSLMSSLN-----------------STHPHFVRCIIPNH-------------------------------KKRPKMFN-APLVLDQLRCNGVLEGI-RIARTG--------FPNRLSFAEFRQRYEVLCRNVSKGY---------------------------------------------------------------------------------------------------------------LDGQSIAQMMLDKLGLDP-------------------------------------------------------------------------------------------------------------------------------TWYRVGRT-KVFFRA-GVLAELEEKRDE
>YlMhc
ASDMAELTFLS--------EAAVIANLASRYK-----------------------------SDMIYTYSG-----LFLVAINPYRSLP-------IYDKDTIRSYRNKH----------------------------------------------------------------------------------------------------------RDEVPPHIFAITDLAFQNMMEAH---------------------------------------------------------------ENQSILVTGESGAGKTENTKKVIQYLAAVAQEGKHASADDC-------------------------------------------------------------------------------------------------------------------------------------------------------------------------------------------------------------------------------------------------------------------------------------------------------------------TFEDKILQ-----ANPILEAFGNAQTVRNNN-SSRFGKFIRIEFERAGA--------------------IAGAVIDWYLLEKSRVI--------------------------SQNSRERNYHVFYQLLSGASA-------------------------------------------------------------------------ELREQLLIKDSV----------------------------NPADHSYLKGS-----------------------------------------------------------------------------------------------------------------------------NYEIPGVNDKAEFGVLQKSFQIMG----FTDKEQHSIFQTLSAILHLGNIELAGEGTRG--------------SGVNQARLVDIS-------------------------------------QAERLCHLLGIST---------------QQFVTCLLHPKVKAG----------REWVQQNRST--------------EQVRFSLDSLAKSLYERTFGFIVDRINTCLQSGASDT-----------------------------------------------------------------QFIGVLDIAGFEIFQV--------------------NSFEQLCINYTNERLQQF-FNHHMFVLEQEEYARENIEWK-------------------------------------YVDFG-HDLQPTIDLIEKP--------------------------------------------------NPIGIFSCLDEDCVMPKA-----------------------------SDKTFTEKLHQLWDKK-------------------------SPKYKSSRLKQ-------------------------------------------------------------------------------------------------------------------------------GFVLTHYAA--DVEYSTE------------------GWLDKNKDPLNANVIELLVESSD------------------------------------------------SHIRC---LFQEEAKEAARETSARGKGGKKG---------------------------------------------------------------------------------------------------------------------------------------------------------------------------------------------------------------------------------------IFRTVAQKHK----EQLNSLMTRLQ-----------------ATHPHFVRCIIPNH-------------------------------KKQPQSLD-SLLVLDQLRCNGVLEGI-RIARSG--------FPNRLPFSDFKSRYQVLVPMPQGF----------------------------------------------------------------------------------------------------------------MDGQKACQHILSGLKMDT-------------------------------------------------------------------------------------------------------------------------------NLYRVGLT-KVFFKS-GVLAELEEQRES
>PoaMhc
ANDMAELTHLN--------EASVVHNLHMRYM-----------------------------SDLIYTYSG-----LFLVTVNPYTPLP-------IYTNEYINMYKGRN----------------------------------------------------------------------------------------------------------REDNKPHIYAMADEAFRNLVDDN---------------------------------------------------------------ENQSILVTGESGAGKTENTKKVIQYLAAVARLDSTAKSREQQHS----------------------------------------------------------------------------------------------------------------------------------------------------------------------------------------------------------------------------------------------------------------------------------------------------------------TLSAQILR-----ANPILEAFGNAQTVRNNN-SSRFGKFIRIEFNRNGS--------------------IAGAFIDWYLLEKSRVV--------------------------RINSQERNYHVFYQLLKGADR-------------------------------------------------------------------------RLKQEFLLDGL-----------------------------DVEDFAYTREG-----------------------------------------------------------------------------------------------------------------------------QDTISGVSDRDEWNSLLEAFGVMG----FDESEQAAILRTIAAVLHLGNLNVVKES-----------------RSADQARLAPDGKE-----------------------------------VAAKVCKLLGVPL---------------QPFLQGLLHPKVKAG----------REWVEKVQTP--------------EQVRFSIDALAKGIYERGFGDLVTRINRQLDRPGMGLDDT--------------------------------------------------------------RFIGVLDIAGFEIFEH--------------------NSFEQLCINYTNEKLQQF-FNHHMFVLEQEEYAREKIEWQ-------------------------------------FIDFG-KDLQPTIDLIELP--------------------------------------------------NPIGIFSCLDEDCVMPKA-----------------------------TDKTFSEKLNSLWDKK-------------------------SQKYRPSRLGQ-------------------------------------------------------------------------------------------------------------------------------GFILTHYAA--EVEYSTE------------------GWLEKNKDPMNDNVTRLLAASTD------------------------------------------------KHVAN---LFADCADQDDEVGGMRSRVKKG----------------------------------------------------------------------------------------------------------------------------------------------------------------------------------------------------------------------------------------LFRTVAQRHK----EQLSSLMAQLH-----------------STHPHFVRCILPNH-------------------------------KKKAKQFN-GLLVLDQLRCNGVLEGI-RIARTG--------FPNRLAFAEFRQRYEVLVRDLPKGY---------------------------------------------------------------------------------------------------------------LEGQAVARLMLDKFGLDR-------------------------------------------------------------------------------------------------------------------------------SLYRVGLT-KVFFRA-GVLAELEEKRDA
>PigMhc
CDDMAELTHLN--------EPSVVYNLFLRYN-----------------------------DDLIYTYSG-----LFLVAINPYKVLP-------IYEDAMLKQYQTQPSKSQRSPSSMSLSSALSSSPQPPMAID-------------------------------------------------------------------------------NSVPAPHIFATAENTFKNLLANK---------------------------------------------------------------KDQSILVTGESGAGKTENTKRIIQYLSSTTNRRAPSLSSSEASTVHP-------------------------------------------------------------------------------------------------------------------------------------------------------------------------------------------------------------------------------------------------------------------------------------------------------------SIDTKILQ-----ANPILESFGNAKTIKNNN-SSRFGKFIKIYFSSQGS--------------------ISGATIDYYLLEKSRVV--------------------------TQAAEERNYHIFYQFLKGADQ-------------------------------------------------------------------------TLLTKLKLSR------------------------------DLSQFRYLSHP-----------------------------------------------------------------------------------------------------------------------------NVNIPKTDDKKEFMQLTDSLKIME----FTTEETDDLFSTLAAILHMGNLDFTS-------------------WTSEQATFSSGS-------------------------------------PVDIVAELLGISK---------------LDLSENMLHPKVRAG----------REVMQKLKKA--------------SEAKFTIDAFAKYLYERIFQYIIDRINQNLQFDPSNDQM---------------------------------------------------------------NFIGVLDIAGFEIFEN--------------------NSFEQLCINYTNEKLQQF-FNHHSFILEQSEYLREDIQWE-------------------------------------FIDFG-QDLQPTIDLIEKR--------------------------------------------------NPAGILQILDEACIMPKS-----------------------------TDKMFMEKLASLWARGK------------------------SEKFQQNKLKS-------------------------------------------------------------------------------------------------------------------------------GFIVKHYAG--DVEYQVD------------------DWLQKNTDPVSENMLSLMKTSKN------------------------------------------------PFLKQ---LFESAVSSTATSKKKP----------------------------------------------------------------------------------------------------------------------------------------------------------------------------------------------------------------------------------------------VLRSSAKKHK----EQLASLMNQLE-----------------LTEPHFVRCILPNL-------------------------------DKKPNKFD-KTLVLHQLRCNGVLEGI-RITRAG--------YPNRMTFADFLERYSILNKREVFT----------------------------------------------------------------------------------------------------------------KNAKGNCEIILKATDLDL-------------------------------------------------------------------------------------------------------------------------------ECYKVGIT-KIFFKN-GILGKLEELRDL
>CadMhc
CEDMAELTHLN--------EPSVVYNLYLRYL-----------------------------DDLIYTYSG-----LFLVAINPYKLLP-------IYNQSILMKYHQYNNVTTNNNDYKSKNSQSLTSTNNTSNNNN------------------------------------------------------------------------------KGQSPPHIFAVAESTFRNLLSNK---------------------------------------------------------------KDQSILVTGESGAGKTENTKKIIQYLSSITSSNHGNKVDNN-------------------------------------------------------------------------------------------------------------------------------------------------------------------------------------------------------------------------------------------------------------------------------------------------------------------NIDTKILQ-----ANPILESFGNAKTIKNNN-SSRFGKFIQIYFSNTGE--------------------ISGANINYYLLEKSRVI--------------------------SQSNHERNYHIFYQFLKGY---------------------------------------------------------------------------ENLPSLGLNK------------------------------DMSTYNYLSGG-----------------------------------------------------------------------------------------------------------------------------KLTINNVDDFKEFNLLVEAFKIMG----LTINEMNFIYQVLAIILHLGNINFTS-------------------WKSEQANFTNDS-------------------------------------PIDKICELLAIDK---------------DLFVQNLLRPKVKAG----------REFITKSKKP--------------NEVKFAIDAFAKYLYEKLFQFIITKINEKLDQSNTGNDNSNKNNDNN-------------------------------------------------------FFIGVLDIAGFEIFEI--------------------NSFEQLCINYTNEKLQQF-FNHHSFILEQSEYLRENINWE-------------------------------------FIDFG-QDLQPTIDLIETK--------------------------------------------------QPMGILKLLDEECLMPKS-----------------------------SDASFMEKLSKNFSNT-------------------------HKKFSENKFKN-------------------------------------------------------------------------------------------------------------------------------GFIIHHYAG--KVEYNVE------------------NWLQKNTDPISESILNLLPDSQN------------------------------------------------ELVAE---MFINDPHINRPQTNGGGNS-------------------------------------------------------------------------------------------------------------------------------------------------------------------------------------------------------------------------------------------KLITASQKHK----DQLKTLMDQLE-----------------STEPHFVRCILPNL-------------------------------EKRANKFD-KNLVLGQLRCNGVLEGI-RITRAG--------YPNRMMFDEFIQRYSIICDNELSS----------------------------------------------------------------------------------------------------------------SQARTNCEIILKYVKLNP-------------------------------------------------------------------------------------------------------------------------------EDFKVGLT-KIFFKN-GILGKLEIIRDL
>SapMhc
VENMSELTHLN--------EPSVLYNLEKRYN-----------------------------CDLIYTYSG-----LFLVAINPYHNLN-------LYSEDHISLYHNKHNRSSKSGLNEGA----------------------------------------------------------------------------------------------HEKLPPHIFAIAEEAYENLLSEG---------------------------------------------------------------KDQSILVTGESGAGKTENTKKILQYLASITSGTSSNVVSANGSSIVE-------------------------------------------------------------------------------------------------------------------------------------------------------------------------------------------------------------------------------------------------------------------------------------------------------------SFEMKILQ-----SNPILESFGNAQTVRNNN-SSRFGKFIKIEFNEHGM--------------------INGAHIEWYLLEKSRIV--------------------------HQNSKERNYHIFYQLLSGLDD-------------------------------------------------------------------------SELKNLCLKSR-----------------------------NIKDYKILSNSN----------------------------------------------------------------------------------------------------------------------------QDLIPGINDVENFKALLSALNIIG----FSKEQVKWIFQVVAIILLIGNIEFVS-------------------DRAEQASFKN---------------------------------------DVSAICSNLGVNE---------------KDFQTAILRPRSKAG----------KEWVSQSKNS--------------QQAKFILNALSRNLYERLFGFIVDMINKNLDHGGATL-----------------------------------------------------------------NYIGLLDIAGFEIFEN--------------------NSFEQLCINYTNEKLQQF-FNNHMFVLEQSEYLKENIQWD-------------------------------------YIDYG-KDLQLTIDLIENKG-------------------------------------------------PPTGVLPLLDEEAVLPKS-----------------------------TDESFYSKLISTWDQN-------------------------SSKFKRSKLRN-------------------------------------------------------------------------------------------------------------------------------GFILKHYAG--DVEYTVE------------------GWLSKNKDPLNDNLLSLLSASQN------------------------------------------------DIISK---LFQLEGEKSSSAGAEANISTQEVKKSARTS--------------------------------------------------------------------------------------------------------------------------------------------------------------------------------------------------------------------------------TFKTTSSRHR----EQQITLLNQLA-----------------STHPHFVRCIIPNN-------------------------------VKKAKTFN-RKLILDQLRCNGVLEGI-RLAREG--------YPNRIAFQEFFQRYRILYPENSVSTSLTSKSK--------------------------------------------------------------------------------------------------------TNTKQNCEFLLTSLQLDT-------------------------------------------------------------------------------------------------------------------------------KVYKIGNT-KLFFKA-GVLADLEKQKDV
>Ct_aMhc
CEDMAELTHLN--------EPSVVYNLYLRYL-----------------------------DDLIYTYSG-----LFLVAINPYKLLP-------IYNQAILKKYHDFKPDGSSSSGL-------------------------------------------------------------------------------------------------KSQPSPHIFAIAESTFRNLLSNR---------------------------------------------------------------KDQSILVTGESGAGKTENTKKIIQYLSSITNDDGGQES----------------------------------------------------------------------------------------------------------------------------------------------------------------------------------------------------------------------------------------------------------------------------------------------------------------------NIDVKILQ-----ANPILESFGNAKTIKNNN-SSRFGKFIQIYFSHDNKEE------------------ITGANIDYYLLEKSRVI--------------------------SQASQERNYHVFYQFLKGY---------------------------------------------------------------------------ENLSSLGLNK------------------------------DLSTYGYLKSG-----------------------------------------------------------------------------------------------------------------------------QMTIANVDDFKEFNLLVEAFKIMG----FSASETNFIYQVLAIILHLGNLDFTS-------------------WKSEQANFTPDS-------------------------------------PIEKISELLGIDN---------------GKLVENLLRPKVKAG----------REFVTKSKKA--------------SEAKFAIDAFSKYLYEKLFQFIISKINENLYNQENTNG----------------------------------------------------------------NFIGVLDIAGFEIFDI--------------------NSFEQLCINYTNEKLQQF-FNHHSFILEQSEYLRENINWE-------------------------------------FIDFG-QDLQPTIDLIETR--------------------------------------------------QPMGILKLLDEECLMPKS-----------------------------SDQSFMEKLNANFTGK-------------------------NHKFSQNKFKS-------------------------------------------------------------------------------------------------------------------------------GFIIHHYAG--KVEYNVD------------------NWLQKNTDPISENILALLPESTN------------------------------------------------QFIAE---MFSNDPHLVQQTNQRNS---------------------------------------------------------------------------------------------------------------------------------------------------------------------------------------------------------------------------------------------KLKTASQKHK----DQLKVLMDQLE-----------------STEPHFVRCILPNL-------------------------------EKRANKFD-KNLVLGQLRCNGVLEGI-RITRAG--------YPNRMMFDEFISRYSIICEKEVFS----------------------------------------------------------------------------------------------------------------KNSKTTSEIILKNAKLDP-------------------------------------------------------------------------------------------------------------------------------DTYKVGIT-KIFFKN-GILGQLEVLRDL
>ChgMhc
ANDMAELTHLN--------EASVVHNLQTRYM-----------------------------SDLIYTYSG-----LFLVTVNPYTPIP-------IYTNEYVNMYKGRN----------------------------------------------------------------------------------------------------------REDNKPHIFAVADEAFRNMADEN---------------------------------------------------------------ENQSILVTGESGAGKTENTKKVIQYLAAVAQSQSPAKTRGKQQHS---------------------------------------------------------------------------------------------------------------------------------------------------------------------------------------------------------------------------------------------------------------------------------------------------------------NLSAQILR-----ANPILEAFGNAQTVRNNN-SSRFGKFIRIEFNRDGS--------------------IAGAFIDWYLFEKSRVV--------------------------RINAQERNYHIFYQLLRGADR-------------------------------------------------------------------------RLKQDFLLDGL-----------------------------DVQDFAYTRDG-----------------------------------------------------------------------------------------------------------------------------QEIITGVSDQDEWSSLMEAFMVMG----FSDEEQACILRTIAAVLHLGNISVVKES-----------------RSADQARLAPDAKE-----------------------------------VAAKVCKLLGVPL---------------EPFLRALLHPKVKAG----------REWVEKVQTP--------------EQVRFSIDALAKGIYERGFGDLVTRINRQLDRAGMGLDDT--------------------------------------------------------------RFIGVLDIAGFEIFEK--------------------NSFEQLCINYTNEKLQQF-FNHHMFVLEQEEYAREQIEWK-------------------------------------FIDFG-KDLQPTIDLIEVS--------------------------------------------------NPIGIFSCLDEDCVMPKA-----------------------------TDKTFSEKLNSLWDKK-------------------------SQKYRPSRLGQ-------------------------------------------------------------------------------------------------------------------------------GFILTHYAA--EVEYSTD------------------GWLDKNKDPLNDNLTRLLAASTD------------------------------------------------KHVAN---LFVDCADQDDETGGMRSRVKKG----------------------------------------------------------------------------------------------------------------------------------------------------------------------------------------------------------------------------------------LFRTVAQRHK----EQLSSLMAQLH-----------------LTHPHFVRCILPNH-------------------------------VKRAKQFN-GPLVLDQLRCNGVLEGI-RIARTG--------FPNRLSFAEFRQRYEVLCRDMPKGY---------------------------------------------------------------------------------------------------------------IEGQAAAKIMLDWFSLDK-------------------------------------------------------------------------------------------------------------------------------SLYRIGLT-KVFFRA-GVLAELEEQRDA
>Ajc_bMhc
ADDMAELTHLN--------EGSVVHNLLTRYK-----------------------------SDLIYTYSG-----LFLVTVNPYCPLP-------IYTNEYVKMYNGRS----------------------------------------------------------------------------------------------------------REETRPHIFAMADQAFRNLVEEG---------------------------------------------------------------RNQSILVTGESGAGKTENTKKVIQYLAAVASSPEGSQGRLTSKQNS--------------------------------------------------------------------------------------------------------------------------------------------------------------------------------------------------------------------------------------------------------------------------------------------------------------NLSQQILR-----ANPILEAFGNAQTVRNNN-SSRFGKFIRIEFSRAGQ--------------------ISGAFIDFYLLEKSRVV--------------------------KVNSQERSYHIFYQLLRGADK-------------------------------------------------------------------------ELRHHLQLNEL-----------------------------GIEDFWYIRDG-----------------------------------------------------------------------------------------------------------------------------NDSISGVSDLDEWNNLMEAFSIMN----FSGNDQLSILRTVAAVMHLGNVTVTKES-----------------LRADQATLTPEGYE-----------------------------------SAAKACQLLGIPI---------------DPFVKGLLHPKVKAG----------REWVEKVQTP--------------EQVRLALDALAKGIYERGFADLVSRINKQLDRSGTAGDDS--------------------------------------------------------------CFIGVLDIAGFEIFET--------------------NSFEQLCINYTNEKLQQF-FNHHMFVLEQEEYAREQIEWQ-------------------------------------FIDFG-KDLQPTIDLIELP--------------------------------------------------NPIGIFSCLDEDCVMPKA-----------------------------TDKSFTEKLHSLWDRK-------------------------SPKYRSSRLNQ-------------------------------------------------------------------------------------------------------------------------------GFILTHYAA--EVEYSTE------------------GWLEKNKDPLNDNVTRLLSSSSD------------------------------------------------KHIAN---LFADWAEVDGEHEVSKSRVKKG----------------------------------------------------------------------------------------------------------------------------------------------------------------------------------------------------------------------------------------LFRTVAQRHK----EQLSSLMAQLH-----------------STHPHFVRCILPNH-------------------------------KKRPKLFD-GPLVLDQLRCNGVLEGI-RIARTG--------FPNRLSFTEFRQRYEVLCPLMAKGY---------------------------------------------------------------------------------------------------------------LDGQSAASLIVENLGLDK-------------------------------------------------------------------------------------------------------------------------------SLYRIGLT-KMFFRA-GVLAELEEQRDT
>CglMhc
VDNMSELTHLN--------EPSVLNNLENRYK-----------------------------DNLIYTYSG-----LFLVAINPYKEISN------LYSNSTIKSYHSSNE---------------------------------------------------------------------------------------------------------ETSQKPHIFEVAESAYRDLKSKK---------------------------------------------------------------QDQSILVTGESGAGKTENTKKILQYLASITSDSFEVSN----------------------------------------------------------------------------------------------------------------------------------------------------------------------------------------------------------------------------------------------------------------------------------------------------------------------NFEMKILQ-----SNPVLESFGNAQTVRNNN-SSRFGKFIKIEFDQSGK--------------------INGAFIEWYLLEKSRIT--------------------------NENRNERNYHIFYQLLKGTSQK------------------------------------------------------------------------DLESIYKLSSN-----------------------------DFAHYQILANS-----------------------------------------------------------------------------------------------------------------------------NHVIPGVDDAAEFQKLLVALETVG----FGKDQINSIFKIVAVILHCGNIEFVS-------------------EKSEQASFKS---------------------------------------DISAIATLLGVSE---------------SDFKTAILKPRSKAG----------REWVSQAKNA--------------NQARFIINSLCRTLYEHLFGYIVDTINMSLNHGSMTA-----------------------------------------------------------------NYIGLLDIAGFEIFEH--------------------NSFEQLCINYTNEKLQQF-FNHHMFVLEQSEYLKENIQWD-------------------------------------YVDYG-KDLQSTINLLEAKG-------------------------------------------------PPTGILPLLDEETILPKS-----------------------------EDSSFYSKLISTWQQN-------------------------STKFKRSKLDM-------------------------------------------------------------------------------------------------------------------------------CFVLKHYAG--DVEYHVN------------------GWLAKNKDPLNENLVNILSVSSN------------------------------------------------RLISE---FFSGFESISSPSSSPTRLTHSSSSASINSLGKGRT---------------------------------------------------------------------------------------------------------------------------------------------------------------------------------------------------------------------------NLKTALSRHR----EQQSSLLSQLA-----------------LTNPHFVRCIIPNN-------------------------------KKMSETFD-RRLILDQLRCNGVLEGI-RIAREG--------YPNRILFKEFYERYRILSEHLDKSSDA-------------------------------------------------------------------------------------------------------------INYKQSSQILISELHLDP-------------------------------------------------------------------------------------------------------------------------------TTYKVGTS-KLFFKA-GTLAELESKKES
>Ajc_aMhc
ADDMAELTHLN--------EGSVVHNLLTRYK-----------------------------SDLIYTYSG-----LFLVTVNPYCPLP-------IYTNEYVKMYNGRS----------------------------------------------------------------------------------------------------------REETRPHIFAMADQAFRNLVEEG---------------------------------------------------------------RNQSILVTGESGAGKTENTKKVIQYLAAVASSPEGSQGRLTSKQNS--------------------------------------------------------------------------------------------------------------------------------------------------------------------------------------------------------------------------------------------------------------------------------------------------------------NLSQQILR-----ANPILEAFGNAQTVRNNN-SSRFGKFIRIEFSRAGQ--------------------ISGAFIDFYLLEKSRVV--------------------------KVNSQERSYHIFYQLLRGADK-------------------------------------------------------------------------ELRHHLQLSEL-----------------------------GIEDFWYIRDG-----------------------------------------------------------------------------------------------------------------------------NDSISGVSDLDEWNNLMEAFSIMN----FSGNDQLSILRTVAAVMHLGNVTVTKES-----------------LRADQATLTPEGYE-----------------------------------SAAKACQLLGIPI---------------DPFVKGLLHPKVKAG----------REWVEKVQTP--------------EQVRLALDALAKGIYERGFADLVSRINKQLHRSGTAGDDS--------------------------------------------------------------CFIGVLDIARFQIFET--------------------NSFEQLCINYTNEKLQQF-FNHHMFVLEQEEYAREQIEWQ-------------------------------------FIDFG-KDLQPTIDLIELP--------------------------------------------------NPIGIFSCLDEDCVMPKA-----------------------------TDKSFTEKLHSLWDRK-------------------------SPKYRSSRLNQ-------------------------------------------------------------------------------------------------------------------------------GFILTHYAA--EVEYSTE------------------GWLEKNKDPLNDNVTRLLSSSSD------------------------------------------------KHIAN---LFADWAEVDGEHEVSKSRVKKG----------------------------------------------------------------------------------------------------------------------------------------------------------------------------------------------------------------------------------------LFRTVAQRHK----EQLSSLMAQLH-----------------STHPHFVRCILPNH-------------------------------KKRPKLFD-GPLVLDQLRCNGVLEGI-RIARTG--------FPNRLSFTEFRQRYEVLCPLMAKGY---------------------------------------------------------------------------------------------------------------LDGQSAASLIVENLGLDK-------------------------------------------------------------------------------------------------------------------------------SLYRIGLT-KMFFRA-GVLAELEEQRDT
>AoMhc
ADDMAELTHLN--------EGSVVHNLHTRYQ-----------------------------ADMIYTYSG-----LFLVTVNPYCPLP-------IYSNEYVKMYKGRS----------------------------------------------------------------------------------------------------------REETRPHIFAMADEAFRNLVEEG---------------------------------------------------------------ENQSILVTGESGAGKTENTKKVIQYLAAVATSDTPHARSGTKQLS---------------------------------------------------------------------------------------------------------------------------------------------------------------------------------------------------------------------------------------------------------------------------------------------------------------ILSQQILR-----ANPILEAFGNAQTVRNNN-SSRFGKFIRIEFTRSGQ--------------------ISGAWIDWYLLEKSRVV--------------------------KPNSQERNYHIFYQLLRGADP-------------------------------------------------------------------------ALRESLLLSGL-----------------------------GIGDFAYTRDG-----------------------------------------------------------------------------------------------------------------------------NDSIIGVSDDEEWNALLEAFHIMD----FSEDEQMHILRTISAVLHLGNVAIVKES-----------------LRADQAALGPDALR-----------------------------------SVEKACQLLGIPS---------------KPFVKGLLHPRVKAG----------REWVEKVQTP--------------EQVRLALDALAKGIYERSFGNLVNRINQRLDRSATTSDDS--------------------------------------------------------------YFIGVLDIAGFEIFQN--------------------NSFEQLCINYTNEKLQQF-FNHHMFVLEQEEYAKEQIEWQ-------------------------------------FIDFG-KDLQPTIDLIELT--------------------------------------------------NPIGIFSCLDEDCVMPKA-----------------------------TDKSFTEKLHSLWDRK-------------------------SPKYRASRLSQ-------------------------------------------------------------------------------------------------------------------------------GFILTHYAS--EVEYDTN------------------GWLEKNKDPLNDNVTRLLAASTD------------------------------------------------RHVAN---LFSDCGDPDDEADYSKSRVKKG----------------------------------------------------------------------------------------------------------------------------------------------------------------------------------------------------------------------------------------LFRTVAQRHK----EQLSSLMSSLN-----------------STHPHFVRCIIPNH-------------------------------KKRPKMFN-APLVLDQLRCNGVLEGI-RIARTG--------FPNRLSFAEFRQRYEVLCRNVSKGY---------------------------------------------------------------------------------------------------------------LDGQSIAQMMLDKLGLDP-------------------------------------------------------------------------------------------------------------------------------TWYRVGRT-KVFFRA-GVLAELEEKRDE
>PnMhc
ADDMAELTHLN--------EPSVIHNLHMRYQ-----------------------------ADLIYTYSG-----LFLVTINPYCPLP-------IYSREYINMYRGRS----------------------------------------------------------------------------------------------------------REETKPHIFAMADEAFRNLVDEG---------------------------------------------------------------ENQSILVTGESGAGKTENTKKVIQYLAAVANSDDTRAKSGGRHLS---------------------------------------------------------------------------------------------------------------------------------------------------------------------------------------------------------------------------------------------------------------------------------------------------------------NLSEQILR-----ANPILEAFGNAQTVRNNN-SSRFGKFIRIEFTATGQ--------------------IAGAYIDWYLLEKSRVV--------------------------RINSNERNYHVFYQLLRGADG-------------------------------------------------------------------------KMKQDLHLNNK-----------------------------EIEDFDYTKHG-----------------------------------------------------------------------------------------------------------------------------NDAISGVSDRDEWNALIEAFHIMG----FTDKDQTSILRTVAAVLHLGNIRAMKES-----------------RRADQATFDLAAEA-----------------------------------QARIVSQLLGISS---------------DDFVKALLHPRVKAG----------REWVEKVQTP--------------EQVNLSIDALAKGIYERGFGDLVDRINRQLDQAGSGGDDS--------------------------------------------------------------HFIGVLDIAGFEIFDE--------------------NSFEQLCINYTNEKLQQF-FNHHMFVLEQEEYAREQIEWK-------------------------------------FIDFG-RDLQPTIDLIELP--------------------------------------------------NPIGIFSCLDEDSVMPKA-----------------------------TDKTFTEKLHSLWDRK-------------------------STKYKRSLLTQ-------------------------------------------------------------------------------------------------------------------------------GFMLTHYAA--EVEYSTE------------------GWLEKNKDPLNDNVTRLLAGSSD------------------------------------------------KQIAH---LFTDCADVEDDAGSSRNRVKKG----------------------------------------------------------------------------------------------------------------------------------------------------------------------------------------------------------------------------------------LFRTVAQRHK----EQLSSLMTQLH-----------------STHPHFVRCILPNH-------------------------------KKRPKQFS-APLVLDQLRCNGVLEGI-RIARTG--------FPNRLPFVEFRQRYEVLCRDLPKGY---------------------------------------------------------------------------------------------------------------LEGQVAAKMILEKLNLDR-------------------------------------------------------------------------------------------------------------------------------ALYRVGLT-KVFFRA-GVLAELEDQRDT
>NavMyo9
YPDLCQLPDLN--------EQTLLDNLRARFL-----------------------------AGNIYTYVG-----SILIALNPFKFYP-------IYNPKYVKLYQNRRL---------------------------------------------------------------------------------------------------------GPDIPPHIFAIADAAYHCMLKEK---------------------------------------------------------------KNQCIVISGESGSGKTESTNFLLHHLTALSQKGSHGS-----------------------------------------------------------------------------------------------------------------------------------------------------------------------------------------------------------------------------------------------------------------------------------------------------------------------GVEQTILS-----AGPVLEAFGNAKTAHNNN-SSRFGKFIQVNYKENGM--------------------VHGAVVQKYLLEKSRIV--------------------------SQGRNERNYHVFYYLLAGANE-------------------------------------------------------------------------QEKQVLHLR-------------------------------NYEWYNYLNKSG----------------------------------------------------------------------------------------------------------------------------CYGLENIDERHEFSRLKQSMEMVG----FTPEKQRRLFAVLSAVLLLGNVEFQPRKSYHHH------------DEAVGVKNPE---------------------------------------VVALISELLRVKQ---------------DTLQAALTAKRARAS----------GETLVINYRL--------------PEAIAARDAMAKCLYGALFDWIVLQVNHALLSKKDTLRDHQG------------------------------------------------------------NSIGVLDIFGFEDFKTC-------------------NSFEQLCINYANEQLQHY-FNQHVFQYEQREYRKQGIRWT-------------------------------------DIGY--SDNSGCLNLIEG---------------------------------------------------KPNGLLCLLDDQCNFPGA-----------------------------TNETLLQKFNSVHKD--------------------------NPFYEAPQRREG------------------------------------------------------------------------------------------------------------------------------TFVVRHYAG--AVKYQAA------------------NMREKNLDLMRPDGVVGVLKNSSL-----------------------------------------------AFVRE---LVGADPVAVFRWAILRAFFRAHFAFQEAGRAHRHGRADGN--KASVQNRY---RTPNEN-------NNHHHHHHHHHHHHHQNHHHHNNNNNNNRLSWPQFRNVNQAGAVAGGKGGGGGSVRGPSARDHEQQQQGPAAARYRQSKLDSRALPKDEASVMERANQIVMYKNKSFRPRERGKKGLKNLQTVKTLAG---------------------------------------------RTQSYGTGPGKARK-QPMTVSAQFQ----QSLHSLMDTLN-----------------QANPFFIRCIKSNG-------------------------------NKVPNEFD-EETVQRQLRYTGMLETV-RIRQAG--------FNVRLTYEEFIQLYRMLLPKGL------------------------------------------------------------------------------------------------------------------LSTQTDVRDFLLTLNLNR-------------------------------------------------------------------------------------------------------------------------------DNYQLGTT-KVFLRE-SEKIKLDIELHQ
>TrsMyo7
VEDMIELTDFH--------DASVLRNLQIRYK-----------------------------QKLIYTYTG-----SILIAINPYQQLP-------IYSAEMLEMYRGKR----------------------------------------------------------------------------------------------------------IGELAPHVFAVAENAYMQMMNDN---------------------------------------------------------------QSYCIIISGESGAGKTETAKLVLQHLAVVSSRCDRHS-----------------------------------------------------------------------------------------------------------------------------------------------------------------------------------------------------------------------------------------------------------------------------------------------------------------------WIEQQILE-----ANPILEAFGNAKTVRNDN-SSRFGRYIDMLYNGHGM--------------------IESARIEQYLLEKSRLV--------------------------SQSKNERNFHIFYCMLAGMNS-------------------------------------------------------------------------QEKAMFELE-------------------------------DSSTYFYLSQGKN---------------------------------------------------------------------------------------------------------------------------FQIEGREDESIIFRDVRAAMKVLF----FSDIEITSIFKLLAAILHIGNIRYTATLINN--------------LEATEITTAA---------------------------------------SVLKVAKLLQVDQ---------------MKLINALTTRTISLK----------EETVVSSMTA--------------EQSLDVRDALAKAIYGRLFTWIVDKINFVIKKVREENGQQ--------------------------------------------------------------NSIGILDIYGFEQFQR--------------------NSFEQFCINYANESLQQF-FIRHSFKLEQEEYAREQIKWT-------------------------------------TLEY--IDNQPILDLIAY---------------------------------------------------RSINLFGLLDEESRIPKG-----------------------------TDQSFLTKAHQAFGR--------------------------NRNYIKPKSDLNP-----------------------------------------------------------------------------------------------------------------------------SFGVVHYAG--SVMYHNK------------------GFVEKNRDALSKELLMLLQESNF------------------------------------------------PFVAH---LFSKEFQDDNARQ-------------------------------------------------------------------------------------------------------------------------------------------------------------------------------------------------------------------------------------------------LKVTTSFKFR----KSLETLMAQID-----------------RRKPYFIRCIKPND-------------------------------MKKPMLFD-RELCYDQLKYLGLMDTI-QIRKSG--------YPIRYKFQDFAARYKTLLPSLNSKNA--------------------------------------------------------------------------------------------------------------KNNQWVCERICFNAFGPP-------------------------------------------------------------------------------------------------------------------------------GEYQIGTS-RVFLKD-SQLLFLEQRRDE
>SmMhc2
IKDMANLSFMN--------EASVLNNLKTRYY-----------------------------SGMIYTYSG-----LFCVVVNPYKRLP-------IYDEDIVEWYKGKK----------------------------------------------------------------------------------------------------------RHERPPHIFAIADGAYRSMLQDR---------------------------------------------------------------EDQSILCTGESGSGKTENTKKVIQYLACVATSAKHQKTSAKNVMSKFNTKDFSIG-----------------------------------------------------------------------------------------------------------------------------------------------------------------------------------------------------------------------------------------------------------------------------------------------------ELEAQLLK-----ANPILEAFGNAKTIKNDN-SSRFGKFIRINFDTSGF--------------------IAGANIETYLLEKARVI--------------------------RQAVDERSFHIFYQLLASATP-------------------------------------------------------------------------AMQQQLLLN-------------------------------HASAYRFLSNG-----------------------------------------------------------------------------------------------------------------------------MMELPGIDEQQFFRETTEAMDIMG----INNEDQNAIFRVISAVLHLGNLEFRQE------------------RSSDQATLPDHS-------------------------------------VAEKVSHLLGIPL---------------NEMVKAFLKPRIKVG----------KDLVSKAQTK--------------TQVEFAVEAISKSIYERLFLWLVARINKTLDKTGRPGA----------------------------------------------------------------SFVGILDIAGFEIFQV--------------------NSFEQLCINYTNEKLQQL-FNHTMFILEQDEYTREGIPWE-------------------------------------FIDFG-LDLQPTIDLIE----------------------------------------------------RPMGIFALLDEECFFPKG-----------------------------TDKSFVEKLIKSQDK--------------------------HPKLCKTEFRSNA-----------------------------------------------------------------------------------------------------------------------------DFGVIHYAG--RVEYNSN------------------QWLMKNMDPLNDNVVALLQASND------------------------------------------------PFVQA---MWKDAEIVSMSATTTTDTAFGSARSVRRG---------------------------------------------------------------------------------------------------------------------------------------------------------------------------------------------------------------------------------MFRTVSQLYK----DSLIRLMTVLK-----------------NTSPNFVRCIIPNH-------------------------------EKKPGRID-GPLVLEQLRCNGVLEGI-RICRRG--------FPSRILFQEFRQRYEILTPNVIPKG-F-------------------------------------------------------------------------------------------------------------MDGRKAVTEMLKALDLSH-------------------------------------------------------------------------------------------------------------------------------DVYCIGHS-KIFFKV-GVLAQLEEDRDI
>SmMhc1
IEDMANLTHLN--------DASVLENLRARYY-----------------------------RQLIYTYSG-----LFCVAVNPYKRFP-------IYTEQVALKYKGKR----------------------------------------------------------------------------------------------------------RGEMPPHIFSISDNAYHNMLQDR---------------------------------------------------------------ENQSILITGESGAGKTENTKKVISYFAVVAAASKKEDDDSSKKG----------------------------------------------------------------------------------------------------------------------------------------------------------------------------------------------------------------------------------------------------------------------------------------------------------------TLEDQIVQ-----ANPVLEAYGNAKTTRNNN-SSRFGKFIRIHFGTTGK--------------------IAGADIEHYLLEKSRVV--------------------------SQMKGERNYHIFYQLLSTYGS-------------------------------------------------------------------------KYHDKLLVQT------------------------------DPALYSFINQG-----------------------------------------------------------------------------------------------------------------------------ELTIDGVDDSEEMKLCDEAFEVLG----FNDDEKLSLFKCTTSICNMGEMKFKQR------------------PREEQAEADGTA-------------------------------------EAEKVAFLLGVNA---------------KDLLTSFLKPKVKVG----------TEFVTKGQNL--------------NQVTYAVSALAKSLYNRMFGWLVARVNKTLDTKVKRQ-----------------------------------------------------------------FFIGVLDIAGFEIFTE--------------------NGFEQICINYTNERLQQF-FNHHMFVLEQEEYKREKIQWT-------------------------------------FIDFG-MDLQACIDLIE----------------------------------------------------KPMGILSILEEECIVPKA-----------------------------SDQTFLSKLYDNHLGK-------------------------SPNFTKPKPPKPGHVEA-------------------------------------------------------------------------------------------------------------------------HFELHHYAG--SVPYTIT------------------GWLEKNKDPLNDSVVALLGDSKD------------------------------------------------PLVSN---LFTPVVGEPGKKTKGG----------------------------------------------------------------------------------------------------------------------------------------------------------------------------------------------------------------------------------------------SFLTVTYMHR----ESLNKLMKNLQ-----------------STSPSFIRCIVPNE-------------------------------FKQPGVID-AHLVLHQLHCNGVLEGI-RICRKG--------FPNRMIYSEFKQRYSILAPNVIPDG-F-------------------------------------------------------------------------------------------------------------VDGRQVTEKILEATQLDK-------------------------------------------------------------------------------------------------------------------------------NLYQCGNT-KVFFKA-GTLAHLEDLRDD
>AcMhc
VEDMGELGYLN--------EPAVLHNLKKRYD-----------------------------ADLFHTYSG-----LFLVVVNPYKRLP-------VYTPEIIDIYRGRQ----------------------------------------------------------------------------------------------------------RDKVAPHIFAISDAAYRAMLNTR---------------------------------------------------------------QNQSMLITGESGAGKTENTKKVIQYLTAIAGRAEGG------------------------------------------------------------------------------------------------------------------------------------------------------------------------------------------------------------------------------------------------------------------------------------------------------------------------LLEQQLLE-----FNPILEAFGNAKTTKNNN-SSRFGKFIELQFNAGGQ--------------------ITGANTFIYLLEKSRVT--------------------------AQGAGERNFHIFYQILSKAMPE------------------------------------------------------------------------ELKQKLKLT-------------------------------KPEDYFFLNQNA----------------------------------------------------------------------------------------------------------------------------CYTVDDMDDAKEFDHMLKAFDILN----INEEERLAIFQTISAILHLGNLPFIDVN-----------------SETAGLKDEV---------------------------------------ELNIAAELLGVSA---------------AGLKAGLLSPRIKAG----------NEWVTRALNK--------------PKAMASRDALCKALFGRLFLWIVQKINRILSHKDKTA-----------------------------------------------------------------LWIGVLDISGFEIFQH--------------------NSFEQLCINYTNEKLQQF-FNHHMFTLEQQEYEREKIDWT-------------------------------------FVDYG-MDSQDCIDLIEK---------------------------------------------------KPMGILPLLDEQTVFPDA-----------------------------DDTSFTKKLFQTHEN--------------------------HRNFRRPRFDAN------------------------------------------------------------------------------------------------------------------------------NFKIVHYAG--EVEYQTS------------------AWLEKNRDPLEDDLSNLCKKSSV------------------------------------------------RFVTG---LFDEDLMPSFKAAPAEEEKAAAGGSRNRSTGRGKGGA-------------------------------------------------------------------------------------------------------------------------------------------------------------------------------------------------------------------------QFITVAFQYK----EQLAHLMSMLS-----------------STAPHFIRCIIPNL-------------------------------GKKPGVVS-DQLVLDQLKCNGVLEGI-RIARKG--------WPNRLKYDEFLKRYFLLKPGATPTS---------------------------------------------------------------------------------------------------------------PSTKDAVKDLIEHLIAKEPTKVNK-------------------------------------------------------------------------------------------------------------------------DEVRFGVT-KIFFRS-GQLAAIEELREQ
>GimMhc
ANDMAELTHLN--------EASVVHNLHMRYQ-----------------------------ADLIYTYSG-----LFLVTVNPYASIP-------IYSNEYINMYRGRN----------------------------------------------------------------------------------------------------------REDTKPHIFAMADEAFRNLVEEG---------------------------------------------------------------KNQSILVTGESGAGKTENTKKVIQYLAAVAQADSTIKNKPHHS-----------------------------------------------------------------------------------------------------------------------------------------------------------------------------------------------------------------------------------------------------------------------------------------------------------------NLSQQILR-----ANPILEAFGNAQTVRNNN-SSRFGKFIRIEFTRNGA--------------------ICGAYIDWYLLEKSRVV--------------------------HINPHERNYHVFYQLLKGASS-------------------------------------------------------------------------SLKREFLIDGL-----------------------------TVEDFNYTRDG-----------------------------------------------------------------------------------------------------------------------------HDTIVGVSDHDEWESLMEAFDVMG----FSDEEQRSILRTVAAVLHLGNITVVKES-----------------RTADQARLAPDAKE-----------------------------------QAAKVCKLLGVPL---------------EPFLKGLLHPKVKAG----------REWVEKVQTP--------------EQVRLGLDALSKGIYERGFGDLVNRINGQLDRTGMGLEDS--------------------------------------------------------------HFIGVLDIAGFEIFEQ--------------------NSFEQLCINYTNEKLQQF-FNHHMFVLEQEEYAREQIEWK-------------------------------------FIDFG-RDLQPTIDLIELS--------------------------------------------------NPIGVFSCLDEDCVMPKA-----------------------------TDKSFTEKLNSLWDKK-------------------------STKYRPSRLGQ-------------------------------------------------------------------------------------------------------------------------------GFILTHYAA--EVEYSTE------------------GWLEKNKDPLNDNITRLLAASSN------------------------------------------------KHVAS---LFSDCAESEEDHATGRSRVKRG----------------------------------------------------------------------------------------------------------------------------------------------------------------------------------------------------------------------------------------LFRTVAQKHK----EHLHSLMAQLH-----------------STHPHFVRCILPNH-------------------------------KKKPKQFN-NLLVLDQLRCNGVLEGI-RIARTG--------FPNRLPFAEFRQRYEVLCQDMPKGY---------------------------------------------------------------------------------------------------------------LEGQAAASLMLEKLGLDR-------------------------------------------------------------------------------------------------------------------------------ALYRVGLT-KVFFRA-GVLAELEEQRDA
>TarMhc11
IEDMAMMTHLN--------EATVLYNLKERYA-----------------------------AWMIYTYSG-----LFCVTVNPYKWLP-------VDSQEVVWAYRGKK----------------------------------------------------------------------------------------------------------RQXAPPHIFSISDNAYQFMLTDR---------------------------------------------------------------ENQSILITGESGAGKTVNTKHVIQFFATIAGLRDRKKDTISPGKLHG-------------------------------------------------------------------------------------------------------------------------------------------------------------------------------------------------------------------------------------------------------------------------------------------------------------NLEDQIIS-----ANPLLEAFGNAKTVRNDN-SSRFGKFIRIHFGTTGK--------------------LSSADIETYLLEKSRVT--------------------------FQLSAERSYHIFYQITSNKKP-------------------------------------------------------------------------ALIETLLITT------------------------------NPYDYPFISQG-----------------------------------------------------------------------------------------------------------------------------EITVPSINDSEELLATDTAIDTLG----FTRDERIDIYKLTGAVLHYGNMKFKQK------------------QREEQAEPDGTE-------------------------------------VTDKAAYLMGLNS---------------ADLQKALCYPRVKVG----------NEYVTKGQTV--------------EQVYNSIGALAKSVYEKMFLWMVLRINQMLDTK-PWQ-----------------------------------------------------------------FFIGVLDIAGFEIFDL--------------------NSLEQLCINFTNEKLQQF-FNHHMFVLXQEEYKKEGIEWE-------------------------------------FIDFG-MDLAACIDLIE----------------------------------------------------KPMGIFSILEEECMFPKA-----------------------------SDTTFKNKLYDQHLGK-------------------------SNNFQKPKPVKGKTEA--------------------------------------------------------------------------------------------------------------------------HFSLVLYAG--TVDYTIT------------------GWLDKNKDPLNETVVQLYQKASI------------------------------------------------KLLAF---LYSTYSSANDESGVAG---XKSKKRGS-----------------------------------------------------------------------------------------------------------------------------------------------------------------------------------------------------------------------------------SFQTVSALFM-------------------------------------------------------------------------------------------------------------------------------------------------------------------------------------------------------------------------------------------------------------------------------------------------------------------------------------------------------------------------------------------------------------------------------------------
>TarMhc8
IEDMAMMTHLS--------EPSVLYNLKERYA-----------------------------AWMIYTYSG-----LFCVTVNPYKWLP-------VYDSMVVAGYRGKK----------------------------------------------------------------------------------------------------------RVEAPPHIFSISDNAYQFMLTDR---------------------------------------------------------------ENQSILITGESGAGKTVNTKRVIQYFATIAVAGGKKEPVPGKMQG---------------------------------------------------------------------------------------------------------------------------------------------------------------------------------------------------------------------------------------------------------------------------------------------------------------SLEDQIIA-----ANPLLEAYGNAKTVRNDN-SSRFGKFIRIHFATTGK--------------------LASADIETYLLEKSRVT--------------------------FQLSAERSYHIFYQLMTGHKP-------------------------------------------------------------------------ELIEALLITT------------------------------NPYDYHMISQG-----------------------------------------------------------------------------------------------------------------------------EITVKSINDIEEFIATDTAIDILG----FTGEEKISMYKLTGAVMQHGNMKFKQK------------------QREEQAEPDGTE-------------------------------------MADKIAYLMGLNS---------------ADLLKALCYPRVKVG----------NEFVTKGQTV--------------PQVNNSVMALCKSVYEKMFLWMVVRINEMLDTKQSRQ-----------------------------------------------------------------FFIGVLDIAGFEIFDY--------------------NSLEQLCINFTNEKLQQF-FNHHMFVLEQEEYKKEGIEWE-------------------------------------FIDFG-MDLAACIELIE----------------------------------------------------KPMGIFSILEEECMFPKA-----------------------------TDMTFKNKLYDQHLGK-------------------------TKCFEKPKPAKGKAEA--------------------------------------------------------------------------------------------------------------------------HFSLVHYAG--TVDYNIT------------------GWLDKNKDPLNDSVVQLYQKSSV------------------------------------------------KLLSF---LYASHASSEAETGGGGKKGGKKKGG-------------------------------------------------------------------------------------------------------------------------------------------------------------------------------------------------------------------------------------SFQTVSALFR----ENLGKLMTNLR-----------------STHPHFVRCLIPNE-------------------------------SKTPGLME-NFLVIHQLRCNGVLEGI-RICRKG--------FPSRILYGDFKQRYKVLNASVIPEGQF-------------------------------------------------------------------------------------------------------------IDNKKASEKLLGSIDVDH-------------------------------------------------------------------------------------------------------------------------------TQYRFGHT-KVFFKA-GLLGVLEEMRDE
>TarMhc10
IEDMAMMTHLN--------EPSVLYNLKERFA-----------------------------SWMIYTYSG-----LFCVVVNPYKWLP-------VYDAQVVNAYRGKK----------------------------------------------------------------------------------------------------------RIEAPPHIFSISDNAYQFMLTDR---------------------------------------------------------------ENQSVLITGESGAGKTVNTKRVIQYFATIAVAGGGKKAEQGSGKIQG-------------------------------------------------------------------------------------------------------------------------------------------------------------------------------------------------------------------------------------------------------------------------------------------------------------SLEDQIIA-----ANPLLEAYGNAKTVRNDN-SSRFGKFIRIHFGSSGK--------------------LASADIETYLLEKSRVT--------------------------FQLSAERSYHIFYQLMTGHKP-------------------------------------------------------------------------ELLEALLITT------------------------------NPYDYPMISQG-----------------------------------------------------------------------------------------------------------------------------EITVKSINDVEEFIATDTAIEILG----FTAEEKIAIYKLTGAVMHHGNMKFKQK------------------QREEQAEPDGTE-------------------------------------EADKIAYLMGLNS---------------ADMLKCLCYPRVKVG----------NEMVTKGQTV--------------PQVNNAVSALCKSVYEKMFLWMVIRINEMLDTKQSRS-----------------------------------------------------------------YFIGVLDIAGFEIFDF--------------------NSLEQLCINFTNEKLQQF-FNHHMFVLEQEEYKKEGIEWE-------------------------------------FIDFG-MDLAACIELIE----------------------------------------------------KPMGIFSILEEECMFPKA-----------------------------SDTTFKNKLHDQHLGK-------------------------TKAFEKPKPGKGKAEA--------------------------------------------------------------------------------------------------------------------------HFALVHYAG--TVDYNIS------------------GWLDKNKDPLNDSVVQLYQKSSN------------------------------------------------KLMSL---LYAARAGDEAAAGAGKKAGKKKGG--------------------------------------------------------------------------------------------------------------------------------------------------------------------------------------------------------------------------------------SFQTVSALFR----ENLGKLMTNLK-----------------STHPHFVRCLIPNE-------------------------------SKTPGKME-NFLVIHQLRCNGVLEGI-RICRKG--------FPSRILYGDFKQRYKVLNASVIPEGQF-------------------------------------------------------------------------------------------------------------IDNKKASEKLLGSIDVDH-------------------------------------------------------------------------------------------------------------------------------TQYKFGHT-KVFFKA-GLLGTLEEMRDE
>TarMhc12
IEDMAMLTHLN--------EASVLFNLKRRYS-----------------------------MWMIYTYSG-----LFCVTVNPYKWLP-------VYSTDVVSAYKGRR----------------------------------------------------------------------------------------------------------RADMPPHIYAFADNAYTDLLQNR---------------------------------------------------------------ENQSMLITGESGAGKTVNTKRVIQYFAIVAALGETIKKGG--------------------------------------------------------------------------------------------------------------------------------------------------------------------------------------------------------------------------------------------------------------------------------------------------------------------SLEDQIIE-----ANPAMEAFGNAKTIRNDN-SSRFGKFIRIHFGTTGK--------------------LASADIDIYLLEKSRVV--------------------------FQQPGERSYHIYYQILSNHKP-------------------------------------------------------------------------ELQDMLLVTT------------------------------NPYDYHFCSQG-----------------------------------------------------------------------------------------------------------------------------ETKVDSISDGEELKLTDHAMDTLG----FTTEEKYGCYKIVGAIMHFGNMKFKKK------------------QREEQAEADGTE-------------------------------------SVDKAAYLMGISS---------------AELLKGLLNPRVKVG----------NEYIVKGQTV--------------EQVNYAVAALAKATYDRMFKWLVGRINSSLSTSLPRQ-----------------------------------------------------------------YFIGVLDIAGFEIFEL--------------------NSFEQLCINFTNEKLQQY-FNHHMFILEQEEYRVEGIEWT-------------------------------------FIDFG-LDLQACIDLIE----------------------------------------------------RPLGILSILEEECMFPKA-----------------------------TDHSFKTKLYDNHLGK-------------------------SPNFQRPRLDKKRKYET-------------------------------------------------------------------------------------------------------------------------HFEVVHYAG--VVPYNIL------------------GWLDKNRDPLNETVVAVFQKSAN------------------------------------------------KLMAG---IFESYIRSDMVGDPKSQPKQRKRKAA------------------------------------------------------------------------------------------------------------------------------------------------------------------------------------------------------------------------------------SFQTVSQLHK----ENLNKLMANLR-----------------STQPHFVRCIIPNE-------------------------------SKNPGVMD-PFLVLHQLRCNGVLEGI-RICRKG--------FPNRILYAEFKQRYRILNSSAIPESSF-------------------------------------------------------------------------------------------------------------VDSRKAVEKLLGSLDIDH-------------------------------------------------------------------------------------------------------------------------------SQYKFGQT-KVFFKA-GLLGLLEDMRDA
>TarMhc13
MEDMAMLTHLN--------EASVLYNLRRRYS-----------------------------AWMIYTYSG-----LFCVTVNPYKWLP-------VYTAPVVAAYKGKR----------------------------------------------------------------------------------------------------------RSESPPHIYSIADNAYNDMLRNR---------------------------------------------------------------ENQSMLITGESGAGKTVNTKRVIQYFAIVAALGDTTAKKGG-------------------------------------------------------------------------------------------------------------------------------------------------------------------------------------------------------------------------------------------------------------------------------------------------------------------TLEDQIIE-----ANPAMEAFGNAKTIRNDN-SSRFGKFIRIHFGHTGK--------------------LASSDIDIYLLEKSRVI--------------------------FQQPGERSYHIYYQIMSQKKP-------------------------------------------------------------------------ELLDMLLVSS------------------------------NPYDYHFCSQG-----------------------------------------------------------------------------------------------------------------------------VTTVESMDDGQELMATDHAMDILG----FLPDEKYGCYKIVGAIMHFGNMKFKQK------------------QREEQAEADGTE-------------------------------------SADKASYLMGVSS---------------ADLMKGLLHPRVKVG----------NEYVVKGQNV--------------EQVNYAVGALAKATYDRMFKWLVGRINRTLYTSLPRQ-----------------------------------------------------------------YFIGVLDIAGFEIFEL--------------------NSFEQLCINFTNEKLQQF-FNHHMFILEQEEYKREGIEWT-------------------------------------FIDFG-LDLQACIDLIE----------------------------------------------------KPMGIMSILEEECMFPKA-----------------------------TDYSFKAKLYDNHIGK-------------------------SPNFQKPRPDKKRKYEA-------------------------------------------------------------------------------------------------------------------------HFELVHYAG--VVPYNIV------------------GWLDKNKDPLNETVVACFQKSAN------------------------------------------------KLLAC---LYENYVGSDSASDHKTGIKEKRKKAA------------------------------------------------------------------------------------------------------------------------------------------------------------------------------------------------------------------------------------SFQTVSQVHK----ENLNKLMTNLR-----------------STQPHFVRCIIPNE-------------------------------TKTPGIID-PFLVLHQLRCNGVLEGI-RICRKG--------FPNRIFYAEFKQRYRILNPQAIPDDKF-------------------------------------------------------------------------------------------------------------VDSRKGAEKLLSTLDIDH-------------------------------------------------------------------------------------------------------------------------------IQYRFGHT-KVFFKA-GLLGHLEEMRDE
>TarMhc7
IEDMAMMTHLS--------EPTVLYNLKERYA-----------------------------AWMIYTYSG-----LFCVTVNPYKWLP-------VYDSVVVAGYRGKK----------------------------------------------------------------------------------------------------------RIEAPPHIFSISDNAYQFMLQDR---------------------------------------------------------------ENQSILITGESGAGKTVNTKRVIQYFATIAVAGGKKEQQSSSKMQG--------------------------------------------------------------------------------------------------------------------------------------------------------------------------------------------------------------------------------------------------------------------------------------------------------------SLEDQIIA-----ANPLLEAYGNAKTVRNDN-SSRFGKFIRIHFGTTGK--------------------LASADIETYLLEKSRVT--------------------------FQLSAERSYHIFYQLATGHKP-------------------------------------------------------------------------ELIEALLITT------------------------------NPYDFPMISHG-----------------------------------------------------------------------------------------------------------------------------EITVKSIDDIEEFIATDTAIDILG----FTAEEKASMYKLTGAVMHHGNMKFKQK------------------QREEQAEPDGTE-------------------------------------VADKIAYLMGLNS---------------ADLLKALCYPRVKVG----------NEFVTKGQTV--------------PQVNNSVMALGKSVYEKMFLWMVVRINEMLDTRQSRS-----------------------------------------------------------------FFIGVLDIAGFEIFDY--------------------NSLEQLCINFTNEKLQQF-FNHHMFVLEQEEYKKEGIEWE-------------------------------------FIDFG-MDLAACIELIE----------------------------------------------------KPMGIFSILEEECMFPKA-----------------------------TDMTFKNKLYDQHLGK-------------------------SAPFQKPKPAKGKAEA--------------------------------------------------------------------------------------------------------------------------HFSLVHYAG--TVDYNVT------------------GWLDKNKDPLNDSVVQLYQKSSV------------------------------------------------KLLAY---LYAAHPGAEEGGGAKKGKKKGG----------------------------------------------------------------------------------------------------------------------------------------------------------------------------------------------------------------------------------------SFQTVSALFR----ENLGKLMTNLR-----------------STHPHFVRCLIPNE-------------------------------SKTPGLME-NFLVIHQLRCNGVLEGI-RICRKG--------FPSRILYGDFKQRYKVLNASVIPEGQF-------------------------------------------------------------------------------------------------------------IDNKKASEKLLGSIDVDH-------------------------------------------------------------------------------------------------------------------------------TQYKFGHT-KVFFKA-GLLGQLEEMRDE
>MamMhc6
---------------------------------------------------------------------------------------------------------------------------------------------------------------------------------------------------------------------------------------------------------------------------------------------------------------------GESGAGKTVNTKRVIQYFASIAAIGDRGKKDNANANKG--------------------------------------------------------------------------------------------------------------------------------------------------------------------------------------------------------------------------------------------------------------------------------------------------------------TLEDQIIQ-----ANPALEAFGNAKTVRNDN-SSRFGKFIRIHFGATGK--------------------LAFADIETYLLEKSRVI--------------------------FQLKAERNYHIFYQILSNKKP-------------------------------------------------------------------------ELLDMLLVTN------------------------------NPYDYAFVSQG-----------------------------------------------------------------------------------------------------------------------------EVSVASIDDSEELMATDSAFDVLG----FTSEEKAGVYKLTGAIMHYGNMKFKQK------------------QREEQAEPDGTE-------------------------------------DADKSAYLMGLNS---------------ADLLKGLCHPRVKVG----------NEYVTKGQSV--------------QQVYYSIGALAKAVYEKMFNWMVTRINATLETKQPRQ-----------------------------------------------------------------YFIGVLDIAGFEIFDF--------------------NSFEQLCINFTNEKLQQF-FNHHMFVLEQEEYKKEGIEWT-------------------------------------FIDFG-MDLQACIDLIE----------------------------------------------------KPMGIMSILEEECMFPKA-----------------------------TDMTFKAKLYDNHLGK-------------------------SNNFQKPRNIKGKQEA--------------------------------------------------------------------------------------------------------------------------HFSLIHYAG--TVDYNIL------------------GWLEKNKDPLNETVVALYQKSSL------------------------------------------------KLMAT---LFSSYASADIGESGKSKGGKKKGS--------------------------------------------------------------------------------------------------------------------------------------------------------------------------------------------------------------------------------------SFQTVSALHR----ENLNKLMTNLR-----------------TTHPHFVRCIIPNE-------------------------------RKAPGVMD-NPLVMHQLRCNGVLEGI-RICRKG--------FPNRILYGDFRQRYRILNPAAIPEGQF-------------------------------------------------------------------------------------------------------------IDSRKGSEKLLSSLDIDH-------------------------------------------------------------------------------------------------------------------------------NQYKFGHT-KVFFKA-GLLGLLEEMRDE
>MamMhc7
IEDMAMLTFLH--------EPAVLYNLKDRYG-----------------------------SWMIYXXXG-----LFCVTVNPYKWLP-------VYNAEVVAAYRGKK----------------------------------------------------------------------------------------------------------RSEAPPHIFSISDNAYQYMLTDR---------------------------------------------------------------ENQSILITGESGAGKTVNTKRVIQYFAVIAAIGDRSKKDQNTGKG---------------------------------------------------------------------------------------------------------------------------------------------------------------------------------------------------------------------------------------------------------------------------------------------------------------TLEDQIIE-----ANPALEAFGNAKTVRNDN-SSRFGKFIRIHFGATGK--------------------LASADIETYLLEKSRVI--------------------------FQLKAERDYHIFYQILSNKKP-------------------------------------------------------------------------ELLDMLLITN------------------------------NPYDYAFISQG-----------------------------------------------------------------------------------------------------------------------------ETTVASIDDAEELMATDNAFDVLG----FTTEEKNSMYKLTGAIMHFGNMKFKQK------------------QREEQAEPDGTE-------------------------------------EADKSAYLMGLNS---------------ADLLKGLCHPRVKVG----------NEYVTKGQNV--------------QQVAYATGALAKAVYEKMFNWMVTRINATLETKQPRQ-----------------------------------------------------------------YFIGVLDIAGFEIFDF--------------------NSFEQICINFTNEKLQQF-FNHHMFVLEQEEYKKEGIEWT-------------------------------------FIDFG-MDLQACIDLIE----------------------------------------------------KPMGIMSLLEEECMFPKA-----------------------------TDM-------------------------------------------------------------------------------------------------------------------------------------------------------------------------------------------------------------------------------------------------------------------------------------------------------------------------------------------------------------------------------------------------------------------------------------------------------------------------------------------------------------------------------------------------------------------------------ENLNKMMTNLR-----------------STHPHFVRCIIPNE-------------------------------TKSPGVMD-NPLVMHQLRCNGVLEGI-RICRKG--------FPNRILYGDFRQRYRILNPAAIPEGQF-------------------------------------------------------------------------------------------------------------IDSRKGAEKLLGSLDIDH-------------------------------------------------------------------------------------------------------------------------------NQYKFGHT-KVFFKA-GLLGLLEEMRDE
>MamMhc8
IEDMAMMTHLH--------EPGVLYNLKERYA-----------------------------AWMIYTYSG-----LFCVTVNPYKWLP-------VYNPEVVAAYRGKK----------------------------------------------------------------------------------------------------------RQEAPPHIFSISDNAYQFMLTDR---------------------------------------------------------------ENQSILITGESGAGKTVNTKRVIQYFATIAVTGEKKKDESGKMQG---------------------------------------------------------------------------------------------------------------------------------------------------------------------------------------------------------------------------------------------------------------------------------------------------------------TLEDQIIS-----ANPLLEAFGNAKTVRNDN-SSRFGKFIRIHFGTTGK--------------------LASADIETYLLEKSRVT--------------------------FQLKAERSYHIFYQITSNKKP-------------------------------------------------------------------------DLIEMLLITT------------------------------NPYDYAFVSQG-----------------------------------------------------------------------------------------------------------------------------EITVPSIDDQEELMATDSAIDILG----FTPEEKVSIYKLTGAVMHYGNMKFKQK------------------QREEQAEPDGTE-------------------------------------VADKAAYLQSLNS---------------ADLLKALCYPRVKVG----------NEYVTKGQTV--------------QQVYNAVGALAKAVYEKMFLWMVARINQQLDTKQPRQ-----------------------------------------------------------------YFIGVLDIAGFEIFDF--------------------NSLEQLCINFTNEKLQQF-FNHHMFVLEQEEYKKEGIEWT-------------------------------------FIDFG-MDLAACIELIE----------------------------------------------------KPLGIFSILEEECMFPKA-----------------------------TDTSFKNKLYDQHLGK-------------------------SANFQKPKVVKGKAEA--------------------------------------------------------------------------------------------------------------------------HFSLIHYAG--TVDYNIT------------------GWLDKNKDPLNDTVVGLYQKSAM------------------------------------------------KTLAS---LFSTYASAEADSGAKKGAKKKGS---------------------------------------------------------------------------------------------------------------------------------------------------------------------------------------------------------------------------------------SFQTVSALFR----ENLNKLMTNLR-----------------STHPHFVRCIIPNE-------------------------------TKTPGAME-HELVLHQLRCNGVLEGI-RICRKG--------FPSRILYGDFKQRYKVLNASAIPEGQF-------------------------------------------------------------------------------------------------------------IDSKKASEKLLASIDIDH-------------------------------------------------------------------------------------------------------------------------------TQYKFGHT-KVFFKA-GLLGLLEEMRDE
>MamMhc9
VEDMAELTCLN--------EASVLHNLKERYY-----------------------------SGLIYTYSG-----LFCVVINPYKNLP-------IYSEEIVEMYKGKK----------------------------------------------------------------------------------------------------------RHEMPPHIYAITDTAYRSMMQDR---------------------------------------------------------------EDQSILCTGESGAGKTENTKKVIQYLAYVASSHKSKKDQG--------------------------------------------------------------------------------------------------------------------------------------------------------------------------------------------------------------------------------------------------------------------------------------------------------------------ELERQLLQ-----ANPILEAFGNAKTVKNDN-SSRFGKFIRINFDVNGY--------------------IVGANIETYLLEKSRAI--------------------------RQAKEERTFHIFYYLLSGAGE-------------------------------------------------------------------------HLKTDLLLE-------------------------------PYNKYRFLSNG-----------------------------------------------------------------------------------------------------------------------------HVTIPGQQDKDMFQETMEAMRIMG----IPEEEQMGLLRVISGVLQLGNIVFKKE------------------RNTDQASMPDNT-------------------------------------AAQKVSHLLGINV---------------TDFTRGILTPRIKVG----------RDYVQKAQTK--------------EQADFAIEALAKATYERMFRWLVLRINKALDKTKRQGA----------------------------------------------------------------SFIGILDIAGFEIFDL--------------------NSFEQLCINYTNEKLQQL-FNHTMFILEQEEYQREGIEWN-------------------------------------FIDFG-LDLQPCIDLIEKPA-------------------------------------------------GPPGILALLDEECWFPKA-----------------------------TDKSFVEKVMQEQGT--------------------------HPKFQKPKQLKDKA----------------------------------------------------------------------------------------------------------------------------DFCIIHYAG--KVDYKAD------------------EWLMKNMDPLNDNIATLLHQSSD------------------------------------------------KFVSE---LWKDVDRIIGLDQVAGMSETALPGAFKTRKG-------------------------------------------------------------------------------------------------------------------------------------------------------------------------------------------------------------------------------MFRTVGQLYK----EQLAKLMATLR-----------------NTNPNFVRCIIPNH-------------------------------EKKAGKLD-PHLVLDQLRCNGVLEGI-RICRQG--------FPNRVVFQEFRQRYEILTPNSIPKG-F-------------------------------------------------------------------------------------------------------------MDGKQACVLMIKALELDS-------------------------------------------------------------------------------------------------------------------------------NLYRIGQS-KVFFRA-GVLAHLEEERDL
>OraMyo10
VEDMATLIDLH--------EGSIMHNLFQRYQ-----------------------------KNQIYTYIG-----SIVASVNPYKTIPG------LYDRTTMERYSRHH----------------------------------------------------------------------------------------------------------MGEISPHIFAVANECYRCLWKRH---------------------------------------------------------------DNQCVLISGESGAGKTESTKLILKFLSVISQHSLELSVKEKIS-----------------------------------------------------------------------------------------------------------------------------------------------------------------------------------------------------------------------------------------------------------------------------------------------------------------CVEQAILE-----SSPIMEAFGNAKTVYNNN-SSRFGKFVQLNICQKGN--------------------IQGGRIVDYLLEKNRVV--------------------------RQNPGERNYHIFYALLAGIED-------------------------------------------------------------------------EEKEAFYLS-------------------------------MPENYHYLNQSG----------------------------------------------------------------------------------------------------------------------------CVADKTINDKDSFKEVITAMEVMQ----FSKEEVHEVLRLLAGVLHLGNIEFIT-------------------AGGAQVSFKT---------------------------------------ALARSAELLGLDS---------------TQLTDALTQRSMILR----------GEEILTPLNV--------------QQAIDSRDSMAMALYSQCFAWVIKKINSRIRGKEDF------------------------------------------------------------------KSIGILDIFGFENFEV--------------------NRFEQFSINYANEKLQEY-FNKHIFSLEQLEYSREGLVWE-------------------------------------DIDW--IDNGECLDLIE----------------------------------------------------KKLGLLALINEESHFPQA-----------------------------TDSTLLEKLHNQHAN--------------------------NHFYVKPRVAVN------------------------------------------------------------------------------------------------------------------------------NFGVKHYAG--EVQYDVR------------------GILEKNRDTFRDDLLNLLRESRL------------------------------------------------DFIYD---LFEHVSSRNNQDTLKCGSKH------------------------------------------------------------------------------------------------------------------------------------------------------------------------------------------------------------------------------------------RRPTVSLQFK----DSLHSLMATLS-----------------SSNPFFVRCIKPNT-------------------------------QKMPEQFD-QAIVLNQLRYSGMLETV-RIRKAG--------FPVRRPFQDFYKRYKVLMRDLTLP----------------------------------------------------------------------------------------------------------------EDVKGKCSALLHLYDNTN-------------------------------------------------------------------------------------------------------------------------------SEWQLGKT-KVFLRE-SLEHKLEKQRED
>OraMyo6
VEDNCSLMYLN--------EATLLHNIKVRYG-----------------------------KDRIYTYVA-----NILIAVNPYFDIPK------IYSSETIKKYQGKS----------------------------------------------------------------------------------------------------------LGTLPPHVFALADKAFRDMKVLK---------------------------------------------------------------MSQSIIVSGESGAGKTENTKFVLRYLTESYGTGQ--------------------------------------------------------------------------------------------------------------------------------------------------------------------------------------------------------------------------------------------------------------------------------------------------------------------------DIDDRIVE-----ANPLLEAFGNAKTVRNNN-SSRFGKFVEIHFNEKNS--------------------VVGGFVSHYLLEKSRIC--------------------------VQGKEERNYHIFYRLCAGASE-------------------------------------------------------------------------DIREKLHLS-------------------------------SPDNFRYLNRGCTRFFASKETDKQILQNRKSPEHLKLG--------------------------------------------------------------------------------------------------SMKDPLLDDHGDFNRMCTAMKKIG----LDDAEKLDLFRVVAGVLHLGNIDFEEAGST---------------SGGCALKNQCSQ-------------------------------------SLENCADLLGLDR---------------DDLRVSLTSRVMLTTAGGTK-----GTVIKVPLKV--------------EQANSARDALAKTVYSHLFDHVVNRVNQCFPFETSS------------------------------------------------------------------CFIGVLDIAGFEYFEH--------------------NSFEQFCINYCNEKLQQF-FNERILKEEQELYQKEGLGVN-------------------------------------EVHY--VDNQDCIDLIEA---------------------------------------------------KLVGILDILDEENRLPQP-----------------------------SDQHFTAAVHQKHKD--------------------------HFRLTIPRKSKLTVHRNIRDDE--------------------------------------------------------------------------------------------------------------------GFIIRHFAG--AVCYETT------------------QFVEKNNDALHMSLESLICESKD------------------------------------------------KFIRE---LFESSTNNI--KDTKQKAGKL-----------------------------------------------------------------------------------------------------------------------------------------------------------------------------------------------------------------------------------------SFISVGNKFK----TQLNLLLEKLR-----------------STGSSFIRCIKPNL-------------------------------KMTSHHFE-GGQILSQLQCSGMVSVL-DLMQGG--------FPSRAAFHELYNMYKKYLPEKLAR----------------------------------------------------------------------------------------------------------------LDPRLFCKALFKALGLNE-------------------------------------------------------------------------------------------------------------------------------NDYKFGLT-KVFFRP-GKFAEFDQIMKS
>OraMyo19
-------------------------------------------------------------------------------------------------------------------------------------------------------------------------------------------------------------------------ELPPHIFTVAEQTYRNIKSLSEP-------------------------------------------------------------VNQSIIISGESGAGKTWTSRCLMKFYATVAASCVSQGGDATVE-----------------------------------------------------------------------------------------------------------------------------------------------------------------------------------------------------------------------------------------------------------------------------------------------------------------RIERRVLD-----SNPIMEAFGNACTLRNNN-SSRFGKYIQLHLDRDQQ--------------------MTGASIQTYLLEKSRVA--------------------------YQAPCERNFHIFYQIAKGASA-------------------------------------------------------------------------EERLEWELP-------------------------------ENADFCWLPN---------------------------------------------------------------------------------------------------------------------------------SSRTLTG----------------------------------------------------------------------------------------------------------------SVETASVLLQVPR---------------EQLLAGLQIRTLTAGKQ--------QHILRKPCSR--------------GECETRRDCLAKVTYARLFDWLVSVINGSICSEPTSWT----------------------------------------------------------------NFIGLLDVYGFESFPN--------------------NSLEQLCINYANEKLQQH-FVGHYLKAQQEEYAAEGLEWS-------------------------------------FISY--QDNQRCLDLIEGSPQ------------------------------------------------QPISICSLLNE------------------------------------------------------------------------------PQLGRDRVSQQP-----------------------------------------------------------------------------------------------------------------------------GFTVSHYAG--PVRYNLD------------------GLVEKNKDPVPPELIQLLQGSQD------------------------------------------------PLLQM---LFPA--KEMEQKDPTAP---------------------------------------------------------------------------------------------------------------------------------------------------------------------------------------------------------------------------------------------RRATVVSKFK----GSLDQLMEILH-----------------STTPHYVRCIKPNS-------------------------------QGQAQTFQ-TQEVLSQLEACGIVETI-HISAAG--------YPVRVSLQSFIKRYQLLRKPRLPKPEIARRDHGSSAPAGHPGGCLASDAELRSL----------------------------------------------------------------------------------VTGVLQALPLEQMTTAPPPQSGGGPGP----------------------------------------------------------------------------------------------------------------------VPVHCGKT-KVFMTD-FVLELLEQRRAR
>StpMhc2
VEDMADLTCLN--------EASVLHNLKDRYY-----------------------------SSLIYTYSG-----LFCVVVNPYKRLP-------IYHEKVIELYKGKK----------------------------------------------------------------------------------------------------------RHEVPPHVYAITDTAYRSMLQDR---------------------------------------------------------------EDQSILCTGESGAGKTENTKKVIQYLAHVAASKNTKGSSTIHSIQG--------------------------------------------------------------------------------------------------------------------------------------------------------------------------------------------------------------------------------------------------------------------------------------------------------------ELEAQLLQ-----ANPILESFGNAKTVKNDN-SSRFGKFIRINFDTSGY--------------------IAGASIESYLLEKARVV--------------------------RQAGTERTFHIFYQLLLGTSP-------------------------------------------------------------------------EVKKQMLLE-------------------------------NIDQYAYLSNG-----------------------------------------------------------------------------------------------------------------------------NVPVTGVDDRNEFKDTLEAVRVMN----INQEELDATFKVVSAVLLFGNLTFKQE------------------RNTDQATLPDST-------------------------------------IAQKICHLLGINV---------------TEFTKALLKPRLKVG----------RDFVNKAQSK--------------EQVEFACEALSKAIYEKLFKWIVARINKSLDRSKRTGA----------------------------------------------------------------SFIGILDIAGFEIFQM--------------------NSYEQLCINYTNEKLQQL-FNHTMFILEQEEYRLEGIEWK-------------------------------------FIDFG-LDLQPCIDLIE----------------------------------------------------KPMGILALLDEECWFPKA-----------------------------TDKSFVEKLMKEMGK--------------------------HNNFKKPDFRDTA-----------------------------------------------------------------------------------------------------------------------------DFSVVHYAG--KVDYSAT------------------QWLTKNMDPLNDNIIGLLRSSVD------------------------------------------------PFVCN---MWKDANIVGMSNLSTDNNSRFGAANTRRG---------------------------------------------------------------------------------------------------------------------------------------------------------------------------------------------------------------------------------MFRTIGQLYK----EQLGRLMTTLN-----------------NTNPNFVRCIIPNH-------------------------------EKKAGKIN-SPLVLEQLRCNGVLEGI-RICRQG--------FPNRIIFQEFRQRYELLTPNVIPKGF--------------------------------------------------------------------------------------------------------------MDGKKAVVEMIKALDLDP-------------------------------------------------------------------------------------------------------------------------------TLYRLGQS-KIFFRA-GVLAHLEEERDL
>StpMyo1A
VEDMVLLSKIQ--------EGAIVENLKKRFM-----------------------------DDLIYTYIG-----PVLISINPFKQMP-------YFTEKEVDMYQGAA----------------------------------------------------------------------------------------------------------IYENPPHVYALTDDMYRNMLIEY---------------------------------------------------------------ENQCVIISGESGAGKTVAAKYIMAYIAKVSGGGATVQ-----------------------------------------------------------------------------------------------------------------------------------------------------------------------------------------------------------------------------------------------------------------------------------------------------------------------HVKEVIIQ-----SNPLLEAFGNAKTVRNNN-SSRFGKYVEIQFTRAGA--------------------PDGGKITNFLLEKSRVV--------------------------SQNTDERNFHIFYQLLCGANH-------------------------------------------------------------------------QQKENLGLT-------------------------------TPDYYFYLNQSG----------------------------------------------------------------------------------------------------------------------------SYKVDGLDDVKEYKDTLNAMSVIG----ISEDDQENVLSCVAGILHLGNIVFVEK------------------DNYAVIHDDE---------------------------------------FLDFPSYLLGLDK---------------EALRKKLISRRMDSKWGGK------AEHIEVTLNT--------------EQAAHTRDALAKAVHSRLFDFLVSSINGAMQKQKVE------------------------------------------------------------------ITIGVLDIYGFEIFQQ--------------------NGFEQFCINFVNEKLQQI-FIELTLKAEQEEYVAEGIKWK-------------------------------------KIDY--FNNKIVCDLIESK--------------------------------------------------VPPGVMCILDDVCATMHAVSDG-------------------------ADEKLLQKMNSAVGT--------------------------HQHYGVLSG---------------------------------------------------------------------------------------------------------------------------------GFIVHHYAG--QVRYTVE------------------GFCERNRDVLFTDLIELMQSSEN------------------------------------------------SFFMT---LFPEKIAGQAKS--------------------------------------------------------------------------------------------------------------------------------------------------------------------------------------------------------------------------------------------------RPTTASSKIK----TQANKLVDKLM-----------------QCTPHYIRCIKPNE-------------------------------TKRPQDWE-EKRVYHQVEYLGLKENI-RVRRAG--------FAYRREFDKFLRRYAILTPETWPRWG--------------------------------------------------------------------------------------------------------------GDVKSGVNHLLRAVNMDT-------------------------------------------------------------------------------------------------------------------------------DEFQLGKT-KVFIRKPESLFLLEEQRER
>StpMyo1B
KGDFVLLDEIS--------EDAFMANLKMRFQ-----------------------------KGRIYTYIG-----EVVVSINPYRMVN-------IYGDEQVNDYRGRE----------------------------------------------------------------------------------------------------------IYERPPHIFAIADAAYKEMKRRA---------------------------------------------------------------RDTCIVISGESGSGKTEASKIIMRYIAAVTNASQQQEVE---------------------------------------------------------------------------------------------------------------------------------------------------------------------------------------------------------------------------------------------------------------------------------------------------------------------RVKNILIQ-----SNALLEAFGNAKTNRNDN-SSRFGKYMDINFDFKGD--------------------PIGGHINNYLLEKSRVI--------------------------HQQKGERNFHSFYQLLVGCTE-------------------------------------------------------------------------QILKEFKLKR------------------------------DPKAFFYINQGNG---------------------------------------------------------------------------------------------------------------------------ATGSQVGHDRRDYKAAQEAMRDLG----FTPEEQKTVWTMVAAIMHLGEVDFEDSSDK---------------EEGSKVRNKD---------------------------------------AIKTLASLLKVSK---------------DELVQALCFRVVAAGS---------TEVVHKGHTK--------------EQAYHGRDAFAKAMYERLFTWIVGKINSAIEVKGTVKDHGKE------------------------------------------------------------TVIGVLDIYGFEIFDD--------------------NSFEQFCINYCNEKLQQL-FIELVLKQEQEEYQREGIEWT-------------------------------------NIDY--FNNCIICDLVEE---------------------------------------------------NHKGVIAILDEACLNVGKI----------------------------TDGIFLDAMNKKLSS--------------------------HPHYTSRALQPSEKSLEHGK----------------------------------------------------------------------------------------------------------------------NFIIRHYAG--DVTYDVT------------------GFMDKNKDTLFQDFKRLLFSSEN------------------------------------------------PTISS---MWPEGQQKVTAVTK------------------------------------------------------------------------------------------------------------------------------------------------------------------------------------------------------------------------------------------------RPPTAGTVFK----NSMIELVKNLA-----------------SKEPFYVRCIKPNE-------------------------------EKSPLLFD-DLRCLHQVRYLGLLENV-RVRRAG--------FASRQHYQRFLLRYKMLSGYTWPNFRG-------------------------------------------------------------------------------------------------------------GDDKLGVQTLVQELQLE--------------------------------------------------------------------------------------------------------------------------------HDVKYGKT-KIFIRTPRTIVQLEEARTR
>StpMhc1
IEDMAGMTYLN--------EASVLENLRQRYY-----------------------------SGLIYTYSG-----LFCVAINPYRRLP-------IYTDKVVMLYKGKR----------------------------------------------------------------------------------------------------------RTEMPPHVYSIADNAYHDMLQNH---------------------------------------------------------------ENQSMLITGESGAGKTENTKKVIQYFANIASVSTGGKLQQDTPEGGKKG-----------------------------------------------------------------------------------------------------------------------------------------------------------------------------------------------------------------------------------------------------------------------------------------------------------NLEDQVIQ-----TNPPLEAFGNAKTIRNDN-SSRFGKFIRIHFGTSGK--------------------LAGADIETYLLEKSRVI--------------------------RQNGVERSYHIFYQICSGYRQ-------------------------------------------------------------------------DVLDTLLLEK------------------------------GCKTYCFQNQG-----------------------------------------------------------------------------------------------------------------------------EVEIDGVDDVEEFKLTDDALDVLG----FSFEEKMSMYKMCATIMHFGNVEWKQR------------------PREEQAEIESTT-------------------------------------IIDKVAFLFGINP---------------QELVKNLLKPRIKVG----------NEYVSQGRTK--------------AQVVYSVGALAKAIYNRLFSWLVQRVNKTLATKATKA-----------------------------------------------------------------FFIGVLDIAGFEIFDF--------------------NTFEQICINLTNEKLQQF-FNHHMFVLEQEEYKREGINWV-------------------------------------FIDFG-LDLQDTITLIE----------------------------------------------------GQMGVFAMLEEECMFPKA-----------------------------TDFTFLEKLLKQHAN--------------------------NAKITKPSVGGKNVKKHAV-----------------------------------------------------------------------------------------------------------------------HFEIHHYAG--TVDYNVE------------------SWLDKNKDPLNEAVVELFRKSTD------------------------------------------------ELLAT---IFTDAAAAAGRGRGSGRKKGG-----------------------------------------------------------------------------------------------------------------------------------------------------------------------------------------------------------------------------------------SFQTVSALHR----EQLTRLLATLY-----------------NTQPHFVRCIIPNE-------------------------------KKAPGVID-AFLVLHQLACNGVLEGI-RICRKG--------FPNRLPFGEFKQRYAILAPSAIPQGF--------------------------------------------------------------------------------------------------------------LDSRKASDMLLKALPLEE-------------------------------------------------------------------------------------------------------------------------------NEFRMGHT-KVFFRA-GVLGKLEEWRDD
>StpMyo_B
ADDLAALDTLD--------EETMLEAICRRYE-----------------------------KDRIYTYIG-----DILVAVNPYKPVG-------IYSYEKSLSYADLKY---------------------------------------------------------------------------------------------------------RQSLPPHVFAVADKAYSSMRRTG---------------------------------------------------------------IKQCSVISGESGAGKTETAKYVIGHIISHCNSKKS-------------------------------------------------------------------------------------------------------------------------------------------------------------------------------------------------------------------------------------------------------------------------------------------------------------------------NLQEKILQ-----VNPLLEAFGNARTVMNDN-SSRFGKFLQLQFTEDCQ--------------------IVGAKIDTYLLEKSRVV--------------------------SQGEGERNFHVFYYLFAGLTE-------------------------------------------------------------------------QQLLSILLS-------------------------------PPEKHRYVRPRTLTGRGEKNIY------------------------------------------------------------------------------------------------------------------TSEDEFLHCQKNFDELQDIMELVG----FTQEDIWMIYRLLSAVIQIPDIEFDVDDE----------------TGGSYIVDEY---------------------------------------VLKVVATLLGLDP---------------SALATALISNIVEAR----------GEQIVTLKNV--------------GQANDGRDALAKALYSKLFNWIVNQINSLIAPDDDCPGTKG-------------------------------------------------------------YEIGILDIYGFENFGK--------------------NSFEQLCINLTNEQLQYY-FNQRIFAWELAEYAGEGIPKH-------------------------------------SVKY--QDNMPVLDLFLA---------------------------------------------------KPLGLLSLLDEEARFPKG-----------------------------TDVTLVGKFSTNHSK--------------------------NSNFLMQKKNKGNTT---------------------------------------------------------------------------------------------------------------------------IFGVKHYAS--EIWYDST------------------GFLEKNRDTFSSVLSECLTKSDN------------------------------------------------GLVKF---LFVQQQEQNKRGLGTPFRNQKDILMCKPAPTITINPGVSLSREAARKLKKQLKEEKTARAKAARSKN-------------------------------------------------------------------------------------------------------------------------------------------------------------------------------------------QIPTVGSQFK----SSLTSLMEKLL-----------------SADAQFIRCIKPNS-------------------------------YSRHNQFD-HELVLRQLRYTGVLETI-RIRKSG--------YPTRLQFSDFQHRYKFIGFPLTADI---------------------------------------------------------------------------------------------------------------DVHPKKCKQILEAAGC---------------------------------------------------------------------------------------------------------------------------------TDYHIGKS-K------------------
>StpMyo_A
SDDLARLPEMT--------ENVILQELMLRYS-----------------------------RDIIYTYVG-----DILIAVNPFKELP-------IYSRTSSNQYTNLLE---------------------------------------------------------------------------------------------------------RTKRTPHMFAVADRAFQAMLRER---------------------------------------------------------------RSQCCIISGESGAGKTESCKYFVQHLLSRANSCES-------------------------------------------------------------------------------------------------------------------------------------------------------------------------------------------------------------------------------------------------------------------------------------------------------------------------LLNEKIEQ-----VNPLLECFGNAQTIMNDN-SSRFGKYLELKFSAAGN--------------------VVGAHLSEYLLEKSRIV--------------------------SHGEGERNFHIFYLLFDGLTH-------------------------------------------------------------------------DEKEYYGLK-------------------------------SPGQHRYMRSEG----------------------------------------------------------------------------------------------------------------------------KPSLGPTNQQAKFRAVRDCLRLIG----FSNEDEDSLFSVLSAILLLGDLNFCTQEN----------------SEAAVLTNPD---------------------------------------VAEKAGELLHIPG---------------DEIVGAILSETTYTR----------GESITKYRTP--------------LQAADCRDALTKALYSRLFSWVVNNINQLLEPLDVNQENI--------------------------------------------------------------IEIGVLDIFGFENFIK--------------------NSFEQLCINLANEQLQHY-FNEHIFQNEQEECEKEGIQLN-------------------------------------KVNF--TSNQPVLDVFLE---------------------------------------------------KHLGLTALIDEESHFPKG-----------------------------TNQSLATKLHNGPGVRS------------------------KTVYKAPKDLGM------------------------------------------------------------------------------------------------------------------------------TFSVLHYAG--IVCYNVS------------------GFLEKNRDTLAKSVLFTMKTSNK------------------------------------------------PLIRE---LFQNRLTRTGSLAPSARQRQSRRTRSIKNSKDAFAFFRKQKLSGKESRVQKRGKGDRPVIGTERK---------------------------------------------------------------------------------------------------------------------------------------------------------------------------------------------GPATVLFHFK----NSLAELMGKMK-----------------RSSPHFVRCVKPNT-------------------------------HKLPDKFT-PEYVVAQLRYTGIMETS-RIRKQG--------FPLRLTPEEFVERYAGLVAMATIKVKI-------------------------------------------------------------------------------------------------------------LADLEKCRFTLKASGI---------------------------------------------------------------------------------------------------------------------------------TDWQIGTT-KLFFHY-WHVERLAELSAK
>StpMyo20
-------------------------------------------------------------------------------------------------------------------------------------------------------------------------------------------------------------------------------------------------------------------------------------------------------------MSIEVHIGGESGSGKTYTSQLFLRQLHSLCKKRQTGGPLDQTEN----------------------------------------------------------------------------------------------------------------------------------------------------------------------------------------------------------------------------------------------------------------------------------------------------------------KQFQNLTN-----AFHVLRAVGCAKTRHNSC-ASRLGHHVEVHFAGNT---------------------ITRTKFQCHWFDQSRVV--------------------------DTPVGERNFHVFYQVLAGLSH-------------------------------------------------------------------------EERAKLHLHGY-----------------------------GVHNLAYLKQR-----------------------------------------------------------------------------------------------------------------------------TSPENEGVEKERFHTLKVALSTLG-------IEFLDVMRILAAILLLGNVHFVDDG-----------------GYELDIKGSN---------------------------------------EIKAVASLLGVPG---------------VSLYRALTTRTHTLK----------GQAVKTLCNA--------------DQANETRDTLAKALYCRMVLSVVKRINSVFKPNSKCPPYVAPSISSEDTQSSGDSCSRLSDSTMELNGSSSLTEGSRHLE----------------------GTVHIIDMPGFSNTQC--------------------NRIEDLCCNYSSEVLHQV-YLQQTFKNSQDAGREDRLVMN-------------------------------------PVPF--QDNISCVDFCA----------------------------------------------------SKNGLFSSIDAMCNQPEQH----------------------------TVDELLSRTNKKHK---------------------------NGVFAVERENKH------------------------------------------------------------------------------------------------------------------------------LFTIRHTSG--EVRYSAA------------------DFLKRSRDVISDDVLTIFRRKGCSF----------------------------------------------GFASY---LFAPELKLLQGKAVKGLL--FRICPRPHLSTQSHHILSDP----------------------------------------------------------------------------------------------------------------------------------------------------------------------------------------------------------------------SIGSLPIDSH----HRLSELRDSLTRQ---------------QAQFHFIQCIKIND-------------------------------QESSSQFS-YAVVARQTQAFQLMATI-KHMTDG--------YPHYDTIDNFVRRYQMMLERWQRN----------------------------------------------------------------------------------------------------------------KTPRDQCKVILEQIMRRCELIESVSTQ----------------------------------------------------------------------------------------------------------------------NKWIISEN-RVFFSE-ETRQGLESVRDG
>PoaMyo5
SDDLTNLSHLN--------EPAVLQAIRLRYL-----------------------------QKEIYTYSG-----IVLIATNPFARVDS------LYVPGMVQVYAGKQ----------------------------------------------------------------------------------------------------------RATQAPHLFAIAEEAFMDMLRDN---------------------------------------------------------------KNQTIVVSGESGAGKTVSAKYIMRYFATRHPSDSPGSRAKKG-PEAMS------------------------------------------------------------------------------------------------------------------------------------------------------------------------------------------------------------------------------------------------------------------------------------------------------------KTEEAILA-----TNPIMEAFGNAKTTRNDN-SSRFGKYIEIMFDKETN--------------------IIGAKIRTYLLERSRLV--------------------------FQPLKERNYHIFYQLVAGVTD-------------------------------------------------------------------------KERQELGLL-------------------------------PIEQFDYLNQGN----------------------------------------------------------------------------------------------------------------------------TPTIDGVDDKAEFKATKQSLTTIG----VSEGEQAEIFKLLAGLLHLGNVKIGAS------------------RTESVLAATEP--------------------------------------SLVKACEILGIDA---------------PEFAKWIVKKQLVTR----------GEKITSNLSQ--------------AQAIVVRDSVAKFIYSSLFDWLVEIINRSLATEEVLSRVK--------------------------------------------------------------SFIGVLDIYGFEHFAK--------------------NSFEQFCINYANEKLQQE-FNQHVFKLEQEEYLREKIDWT-------------------------------------FIDF--ADNQPCIDLIE----------------------------------------------------GKLGILSLLDEESRLPMG-----------------------------SDEQFVTKLHHNYAADK------------------------HKFYKKPRFGKS------------------------------------------------------------------------------------------------------------------------------SFTVCHYAI--DVTYESD------------------GFIEKNRDTVPDEHMAVLRASTN------------------------------------------------AFLGQ---VLDAASAVREKDLAQASSNAVKP--AAGRRIGVAVN--------------------------------------------------------------------------------------------------------------------------------------------------------------------------------------------------------------------------RKPTLGGIFK----SSLIELMTTIN-----------------STDVHYIRCIKPNE-------------------------------AKEAWKFE-GPMVLSQLRACGVLETV-RISCAG--------YPTRWTYEEFALRYYMLVPSQQWT----------------------------------------------------------------------------------------------------------------SEIRQMADAILTKALGANKVAPGM-------------------------------------------------------------------------------------------------------------------------DKYQMGLT-KIFFRA-GMLAFLENLRTT
>PoaMyo1
VSDLTLLRTVS--------NEAINDNLKQRFE-----------------------------GGQIYTYIG-----HVLVSVNPFRDLG-------IYTDQVLNSYRGKN----------------------------------------------------------------------------------------------------------RLEMPPHVFAIAESAYYNMKAYK---------------------------------------------------------------ENQCVIISGESGAGKTEAAKRIMQYIANVSGGEAGGDIQ---------------------------------------------------------------------------------------------------------------------------------------------------------------------------------------------------------------------------------------------------------------------------------------------------------------------QIKDMVLA-----TNPLLESFGNAKTLRNNN-SSRFGKYLQIHFNAQGE--------------------PVGADITNYLLEKSRVV--------------------------GQITNERNFHIFYQFTKGASE-------------------------------------------------------------------------NYRQMFGIQ-------------------------------KPETYLYTSKSK----------------------------------------------------------------------------------------------------------------------------CFNVDGIDDLAEYQDTLNAMKIIG----LSQAEQDNIFRMLAAILWTGNLVFREGD-----------------DGYATVSDQS---------------------------------------VVDFLAYLLEVDP---------------AKLVHAITIRILTPRN---------GEVIESPSNV--------------AQATATRDALAKAIYNNLFDWIVERINQSLKARQATS-----------------------------------------------------------------NSIGILDIYGFEIFEK--------------------NSFEQLCINYVNEKLQQI-FIQLTLKAEQEEYAREQIKWT-------------------------------------PIKY--FDNKIVCDLIESV--------------------------------------------------RPPGIFSAMKDATKTAHADPAA-------------------------CDRTFMQSINGMS----------------------------NAHLTPRQG---------------------------------------------------------------------------------------------------------------------------------NFIIKHYAG--DVTYTVD------------------GITDKNKDLLLKGLLNMFQASQN------------------------------------------------RFVHE---LFPNQVDQ---DNRK-----------------------------------------------------------------------------------------------------------------------------------------------------------------------------------------------------------------------------------------------QPPTAGDRIK----TSANALVDTLM-----------------KCQPSYIRTIKPNE-------------------------------NKSPTEYT-VPNVLHQIKYLGLQENV-RIRRAG--------FAYRQSFEKFVDRFFLLSPATSYAGEYTWE----------------------------------------------------------------------------------------------------------GSYEAATKQILKDTSIPQ-------------------------------------------------------------------------------------------------------------------------------EEWQLGVT-KAFIKSPETLFALEHMRDR
>CadMyo5
AEDLTSLSYLN--------EPAVLQAIKLRYS-----------------------------QLNIYTYSG-----IVLIATNPFQRVEQ------LYSQDIIQAYAGKR----------------------------------------------------------------------------------------------------------RGELDPHLFAIAEDAYRCMKEDG---------------------------------------------------------------ENQTIVVSGESGAGKTVSAKYIMRYFATVEEDSELQTNIGTEHKSDMS------------------------------------------------------------------------------------------------------------------------------------------------------------------------------------------------------------------------------------------------------------------------------------------------------------DVEKQILA-----TNPIMEAFGNAKTTRNDN-SSRFGKYLEILFDKDTS--------------------IIGARIRTYLLERSRLV--------------------------FQPSTERNYHIFYQMLAGMSS-------------------------------------------------------------------------TEKEALGLK-------------------------------TADDYKYTNQGG----------------------------------------------------------------------------------------------------------------------------MPQIEGIDDADEFRITNEALSLIG----IDNSKQSEIYKILAALLHIGNIDIAAT------------------KNDAHLSSDEP--------------------------------------NLVKACELLGIDA---------------VSFAKWCVKKQITTR----------NEKITSNLNH--------------KQALVARDSFAKYIYSALFDWLVDYVNSDLCPEEVAARVK--------------------------------------------------------------SFIGVLDIYGFEHFEK--------------------NSFEQFCINYANEKLQQE-FNQHVFKLEQEEYIKEQIEWS-------------------------------------FIDF--ADNQPCIDVIE----------------------------------------------------NRLGILSLLDEESRLPAG-----------------------------NDESWIEKMYQNLDKEPT-----------------------NKVFKKPRFGQT------------------------------------------------------------------------------------------------------------------------------KFIVSHYAL--DVTYDIE------------------GFIEKNRDTVGEGHLEVMKNSTN------------------------------------------------PLLQS---ILEIIDKNAAALEASKPETKTPRAKIAN----------------------------------------------------------------------------------------------------------------------------------------------------------------------------------------------------------------------------------KKPTLGSMFK----NSLIELMKTIN-----------------STNVHYIRCIKPNE-------------------------------RKKAWEFD-TLMVLSQLRACGVLETI-RISCAG--------FPSRWTYVEFADRYHILVPSQDWIRVMSGNTTQ-------------------------------------------------------------------------------------------------------ESVTGLCNQILTANIENK-------------------------------------------------------------------------------------------------------------------------------EKYQLGNT-KIFFKA-GMLAHFEKLRSD
>CadMyo1
VSDLTLLSKIT--------DEAINENLHKRFM-----------------------------NDTIYTYIG-----HVLISVNPFRDLG-------IYTLENLNKYKGRN----------------------------------------------------------------------------------------------------------RLEVPPHVFAIAESMYYNLKSYG---------------------------------------------------------------ENQCVIISGESGAGKTEAAKQIMQYIANVSVDQDNIEIS---------------------------------------------------------------------------------------------------------------------------------------------------------------------------------------------------------------------------------------------------------------------------------------------------------------------KIKNMVLA-----TNPLLESFGCAKTLRNNN-SSRHGKYLEIKFNENNYQ-------------------PIAAHITNYLLEKQRVV--------------------------SQITNERNFHIFYQFTKNCPP-------------------------------------------------------------------------QYQQMFGIQ-------------------------------SPETYVYTSAAK----------------------------------------------------------------------------------------------------------------------------CINVDGIDDAQDFQDTLNAMKIIG----LTQQEQDNIFRMLAVILWIGNISFIEDE-----------------NGNATIRDDS---------------------------------------VTNFVAYLLDVNS---------------EILKKAIIERTIETSHGMRR-----GSTYHSPLNI--------------VQATAVRDALAKGIYNNLFEWIVERVNVSLSSHQQQSC----------------------------------------------------------------KTIGILDIYGFEIFEH--------------------NSFEQICINYVNEKLQQI-FIQLTLKAEQDEYVQEQIKWT-------------------------------------PIDY--FNNKVVCDLIEATR-------------------------------------------------PQPGLFAALNDSIKTAHADSEA-------------------------ADQVFAQRLSMVGAS--------------------------NRHFEDRRG---------------------------------------------------------------------------------------------------------------------------------KFIIKHYAG--DVTYDVA------------------GMTDKNKDAMLRDLLELVSTSKN------------------------------------------------TFINQI--LFPPDLLSILTDSRK-----------------------------------------------------------------------------------------------------------------------------------------------------------------------------------------------------------------------------------------------KPETASDKIK----KSANILVDTLS-----------------QCTPSYIRTIKPNQ-------------------------------TKKPHDYD-NQQVLHQIKYLGLKENV-RIRRAG--------FAYRSTFERFVQRFYLLSSTTGYAGDYIWR----------------------------------------------------------------------------------------------------------GDDISAVKEILKSCHIPS-------------------------------------------------------------------------------------------------------------------------------SEYQLGTT-KVFIKTPETLFALEDMRDK
>MagMyo5
SDDLTNLSHLN--------EPAVLQAIKLRYA-----------------------------QKEIYTYSG-----IVLIATNPFARVDS------LYVPGMVQVYAGKQ----------------------------------------------------------------------------------------------------------RATQAPHLFAIAEEAFMDMLRDN---------------------------------------------------------------KNQTVVVSGESGAGKTVSAKYIMRYFATRESPNNPGGKSKKGA-EAMS------------------------------------------------------------------------------------------------------------------------------------------------------------------------------------------------------------------------------------------------------------------------------------------------------------ETEEQILA-----TNPIMEAFGNAKTTRNDN-SSRFGKYIEIMFDENTN--------------------IIGAKIRTYLLERSRLV--------------------------FQPLKERNYHIFYQLVAGVSD-------------------------------------------------------------------------QQRQELGIL-------------------------------AIEEFEYLNQGN----------------------------------------------------------------------------------------------------------------------------TPTIDGVDDKAEFMATKASLKTIG----VTDAQQDEIFKLLAGLLHLGNVKITAS------------------RSDSVLAPTEP--------------------------------------SLERACAILGIDA---------------TEFAKWIVKKQLVTR----------GEKITSNLSQ--------------AQAIVVRDSVAKFIYSSLFDWLVDIINRSLATDSVIQRVK--------------------------------------------------------------CFIGVLDIYGFEHFAK--------------------NSFEQFCINYANEKLQQE-FNQHVFKLEQEEYLKEQIDWT-------------------------------------FIDF--ADNQPCIDLIE----------------------------------------------------GKLGILSLLDEESRLPMG-----------------------------SDEQFVTKLHHHYSGDK------------------------HQFYKKPRFGKS------------------------------------------------------------------------------------------------------------------------------AFTVCHYAV--DVTYESE------------------GFIEKNRDTVPDEHMAVLRASSN------------------------------------------------KFLGQ---VLDAAASLREKDLASASTAVAKP--TAGRKIGVAVN--------------------------------------------------------------------------------------------------------------------------------------------------------------------------------------------------------------------------RKPTLGGIFR----SSLIELMNTIN-----------------NTDVHYIRCIKPNE-------------------------------AKEAWKFE-GPMVLSQLRACGVLETV-RISCAG--------YPTRWTYEEFALRYYMLVPSNQWT----------------------------------------------------------------------------------------------------------------AEIRPMANAILTKALGENSGKGT--------------------------------------------------------------------------------------------------------------------------DKYQLGLT-KIFFRA-GMLAFLENLRTS
>DseMyo7B
VEDMITLGDLQ--------EYTILRNLQNRYA-----------------------------MQLIYTYTG-----SMLVAINPYQILP-------IYTNREIQLYRNKS----------------------------------------------------------------------------------------------------------LAELPPHIFAISDNAFQRLQRLK---------------------------------------------------------------ENQCVVISGESGAGKTESTKLILQYLAAISGKHS--------------------------------------------------------------------------------------------------------------------------------------------------------------------------------------------------------------------------------------------------------------------------------------------------------------------------WIEQQIIE-----ANPIMEAFGNAKTVRNDN-SSRFGKYIEIRFTTQGA--------------------IQGARIQQYLLEKSRIV--------------------------FQSRDERNYHIFYCMLAGLST-------------------------------------------------------------------------AERERLKLQEQ-----------------------------SPSQYHYLAQGG----------------------------------------------------------------------------------------------------------------------------CFTLPGRGDAKDFADIRAAMKVLS----FKPEEVWSILSLLAAILHLGNLRFTATEVAN--------------LATAEIDDTP---------------------------------------NLQRVAQLLGIPI---------------SALNAALTQRTIFVH----------GEHVTTSLSK--------------EAAIEGRDAFVKSLYDGIFVRIVRRINETINKQVDQPM----------------------------------------------------------------NSIGVLDIFGFENFDN--------------------NSFEQLCINYANENLQQF-FVGHIFKMEQDEYQNEHINWQ-------------------------------------HIEF--QDNQQILDLIGM---------------------------------------------------KPMNLMSLIDEESKFPKG-----------------------------TDQTLLEKLHVQHGN--------------------------RSIYVKGKTTQTS-----------------------------------------------------------------------------------------------------------------------------LFGIRHYAG--VVMYNPL------------------GFLEKNRDSFSGDLRTLVQRSAN------------------------------------------------KYLVD---IFPHEMPM--DTAK------------------------------------------------------------------------------------------------------------------------------------------------------------------------------------------------------------------------------------------------KQPTLCVKFR----NSLDMLMRTLS-----------------QAHPYFIRCIKPNE-------------------------------YKEPKNFD-KELCVRQLRYSGMMETA-RIRRAG--------YPIRHAYRAFVERYRLLVPPVGSLEQ--------------------------------------------------------------------------------------------------------------CDCRKVARQICEVALPAD-------------------------------------------------------------------------------------------------------------------------------SDRQYGKT-KLFLRD-EDDASLELQRSQ
>DyMyo7A
VEDMISLGDLH--------EAGILRNLLIRYK-----------------------------ENLIYTYTG-----SILVAVNPYQILP-------IYTGDQIKLYKERK----------------------------------------------------------------------------------------------------------IGELPPHIFAIGDNAYAHMKRYR---------------------------------------------------------------QDQCIVISGESGAGKTESTKLILQYLAAISGKHS--------------------------------------------------------------------------------------------------------------------------------------------------------------------------------------------------------------------------------------------------------------------------------------------------------------------------WIEQQILE-----ANPILEAFGNAKTIRNDN-SSRFGKYIDIHFSANGV--------------------IEGAKIEQYLLEKSRIV--------------------------SQNHSERNYHVFYCILAGLSS-------------------------------------------------------------------------DEKSRLDLG-------------------------------MAADYKYLTGGN----------------------------------------------------------------------------------------------------------------------------SITCEGRDDAAEFSDIRSAMKVLL----FSDQEIWEIIKLLAALLHCGNIKYKATVVDN--------------LDATEIPEHI---------------------------------------NVERVAGLLGLPI---------------QPLIDALTRRTLFAH----------GETVVSTLSR--------------DQSVDVRDAFVKGIYGRMFVHIVRKINTAIFKPRGTSR----------------------------------------------------------------NAIGVLDIFGFENFDQ--------------------NSFEQFCINYANENLQQF-FVQHIFKLEQEEYNHEAINWQ-------------------------------------HIEF--VDNQDALDLIAI---------------------------------------------------KQLNIMALIDEEARFPKG-----------------------------TDQTMLAKLHKTHGS--------------------------HKNYLKPKSDINT-----------------------------------------------------------------------------------------------------------------------------SFGLNHFAG--VVFYDTR------------------GFLDKNRDTFSPDLLHLVSQSTN------------------------------------------------KFLRQ---IFAQDIEMGAETRK------------------------------------------------------------------------------------------------------------------------------------------------------------------------------------------------------------------------------------------------RTPTLSTQFR----KSLDALMKTLS-----------------SCQPFFIRCIKPNE-------------------------------LKKPMMFD-RGLCCRQLRYSGMMETI-RIRRAG--------YPIRHGFREFVERYRFLIPGVPPAHR--------------------------------------------------------------------------------------------------------------TECQTATSRICAVVLGK--------------------------------------------------------------------------------------------------------------------------------SDYQLGHT-KVFLKD-AHDLFLEQERDR
>DyMyo7B
VEDMITLGDLQ--------EYTILRNLQNRYA-----------------------------KQLIYTYTG-----SMLVAINPYQILP-------IYTNREIQLYRNKS----------------------------------------------------------------------------------------------------------LAELPPHIFAISDNAFQRLQRLK---------------------------------------------------------------ENQCVVISGESGAGKTESTKLILQYLAAISGKHS--------------------------------------------------------------------------------------------------------------------------------------------------------------------------------------------------------------------------------------------------------------------------------------------------------------------------WIEQQIIE-----ANPIMEAFGNAKTVRNDN-SSRFGKYIEIRFTPQGA--------------------IQGARIQQYLLEKSRIV--------------------------FQSRDERNYHIFYCMLAGLSG-------------------------------------------------------------------------PERERLKLQEQ-----------------------------SPSQYHYLAQGG----------------------------------------------------------------------------------------------------------------------------CFTLPGRGDAKDFADIRAAMKVLS----FKPEEVWSILSLLAAILHLGNLRFTATEVAN--------------LATAEIDDTP---------------------------------------NLQRVAQLLGIPI---------------SALNAALTQRTIFVH----------GEHVTTSLSK--------------EAAIEGRDAFVKSLYDGIFVRIVRRINETINKQVDQPM----------------------------------------------------------------NSIGVLDIFGFENFDN--------------------NSFEQLCINYANENLQQF-FVGHIFKMEQDGYQNEHINWQ-------------------------------------HIEF--QDNQQILDLIGM---------------------------------------------------KPMNLMSLIDEESKFPKG-----------------------------TDQTLLEKLHVQHGN--------------------------RSIYVKGKTTQTS-----------------------------------------------------------------------------------------------------------------------------LFGIRHYAG--VVMYNPL------------------GFLEKNRDSFSGDLRTLVQRSAN------------------------------------------------KFLVD---IFPHEMPM--DTAK------------------------------------------------------------------------------------------------------------------------------------------------------------------------------------------------------------------------------------------------KQPTLCVKFR----NSLDMLMRTLS-----------------QAHPYFIRCIKPNE-------------------------------YKEPKNFD-KELCVRQLRYSGMMETA-RIRRAG--------YPIRHAYRAFVERYRLLVPPVGPLEK--------------------------------------------------------------------------------------------------------------CDCRKVARQICEVALPAD-------------------------------------------------------------------------------------------------------------------------------SDRQYGKT-KLFLRD-EDDARLELQRSQ
>DrpMyo7A
VEDMISLGDLH--------EAGILRNLLIRYK-----------------------------ENLIYTYTG-----SILVAVNPYQILP-------IYTGDQIKLYKERK----------------------------------------------------------------------------------------------------------IGELPPHIFAIGDNAYAHMKRYL---------------------------------------------------------------QDQCIVISGESGAGKTESTKLILQYLAAISGKHS--------------------------------------------------------------------------------------------------------------------------------------------------------------------------------------------------------------------------------------------------------------------------------------------------------------------------WIEQQILE-----ANPILEAFGNAKTIRNDN-SSRFGKYIDIHFSANGV--------------------IEGAKIEQYLLEKSRIV--------------------------SQNHSERNYHVFYCILAGLSS-------------------------------------------------------------------------EEKSRLDLG-------------------------------AAADYKYLTGGN----------------------------------------------------------------------------------------------------------------------------SITCEGRDDAAEFSDIRSAMKVLL----FSDQEIWEIIKLLAALLHCGNIKYKATVVDN--------------LDATEIPEHI---------------------------------------NVERVAGLLGLPI---------------QPLIDALTRRTLFAH----------GETVVSTLSR--------------DQSVDVRDAFVKGIYGRLFVHIVRKINTAIFKPRATSR----------------------------------------------------------------NAIGVLDIFGFENFDQ--------------------NSFEQFCINYANENLQQF-FVQHIFKLEQEEYNHEAINWQ-------------------------------------HIEF--VDNQDALDLIAI---------------------------------------------------KQLNIMALIDEEARFPKG-----------------------------TDTTMLAKLHKTHGS--------------------------HKNYLKPKSDINT-----------------------------------------------------------------------------------------------------------------------------SFGLNHFAG--VVFYDTR------------------GFLDKNRDTFSPDLLHLVSQSGN------------------------------------------------KFLRQ---IFAQDIEMGAETRK------------------------------------------------------------------------------------------------------------------------------------------------------------------------------------------------------------------------------------------------RTPTLSTQFR----KSLDALMKTLS-----------------SCQPFFIRCIKPNE-------------------------------LKKPMMFD-RGLCCRQLRYSGMMETI-RIRRAG--------YPIRHGFREFVERYRFLIPGVPPAHR--------------------------------------------------------------------------------------------------------------TDCQVATSRICAMVLGK--------------------------------------------------------------------------------------------------------------------------------SDYQLGHT-KVFLKD-AHDLFLEQERDR
>BmMyo7A
VEDMISLGDLH--------EAGILRNLLIRYN-----------------------------ENLIYTYTG-----SILVAVNPYQILP-------IYTADQIKLYKERK----------------------------------------------------------------------------------------------------------IGELPPHIFAIGDNAYAHMRRYN---------------------------------------------------------------QDQCIVISGESGAGKTESTKLILQYLAAISGKHS--------------------------------------------------------------------------------------------------------------------------------------------------------------------------------------------------------------------------------------------------------------------------------------------------------------------------WIEQQILE-----ANPILEAFGNAKTVRNDN-SSRFGKYIDIHFNSSGV--------------------IEGAKIEQYLLEKSRIV--------------------------SQGTEERNYHVFYCLLAGLSK-------------------------------------------------------------------------DDKKKLELG-------------------------------DPSEYRYLSAGG----------------------------------------------------------------------------------------------------------------------------SFSCEGRDDAAEFADIRSAMKVLL----FTESEIWEILKLLAAVLHCGNIKYEATVVDN--------------LDATEITEEA---------------------------------------NVRKVANLLGVPL---------------QSLIRALTRKTLFAH----------GETVISTLSR--------------DQSVDIRDAFVKGIYGRLFVTIVRKINAAIYKPKSTTR----------------------------------------------------------------TAIGVLDIFGFENFDH--------------------NSFEQFCINFANENLQQF-FVRHIFKLEQEEYNHEGINWQ-------------------------------------HIEF--VDNQDALDLIAL---------------------------------------------------KQLNIMALIDEESKFPKG-----------------------------TDQTMLAKLHKTHGL--------------------------HRNYLKPKSDINT-----------------------------------------------------------------------------------------------------------------------------SFGLNHFAG--IVFYDTR------------------GFLEKNRDTFSADLLQLIHISTN------------------------------------------------KFLQQ---IFQEDIVMGSETRK------------------------------------------------------------------------------------------------------------------------------------------------------------------------------------------------------------------------------------------------RTPTLSTQFK----KSLDLLMRTLG-----------------TCQPFFIRCIKPNE-------------------------------FKKPMLFD-RGLCCRQLRYSGMMETI-RIRRAG--------YPIRHSFKEFVERYRFLISGVPPAHK--------------------------------------------------------------------------------------------------------------TDCRSATAKICAQVLGK--------------------------------------------------------------------------------------------------------------------------------SDYQLGHT-KVFLKD-AHDLFLEQERDR
>TarMyo7B
VEDMIRLGDLN--------EAGILRNLLIRYN-----------------------------EHIIYTYTG-----SILVAVNPYQLLP-------IYTPDQIRLYTNRK----------------------------------------------------------------------------------------------------------IGEMPPHIFAIADNCYFNMQRNN---------------------------------------------------------------KDQCCIISGESGAGKTESTKLILQFLAAISGQHS--------------------------------------------------------------------------------------------------------------------------------------------------------------------------------------------------------------------------------------------------------------------------------------------------------------------------WIEQQVLE-----ATPILEAFGNAKTIRNDN-SSRFGKYIDIHFNKRGA--------------------IEGARIEQYLLEKSRVC--------------------------RQALDERNYHIFYCMLRGMSP-------------------------------------------------------------------------EMKVKLGLG-------------------------------LAKDYSYLTLGN----------------------------------------------------------------------------------------------------------------------------CTACDGRDDLRDYSSIQSAMKVLM----FTETENWEISKLLAAILHMGNLRFEARTYDN--------------LDACMVVRSP---------------------------------------DLVTAAALMEVEP---------------KDVMSCLTTRTLITR----------GESVVTPLSV--------------GQGLDVRDAFVKGIYGRLFVWIVDKINAAIFRPPSSENNIIR------------------------------------------------------------RSIGLLDIFGFENFIV--------------------NSFEQLCINFANENLQQF-FVRHVFKLEQEEYNLEDINWQ-------------------------------------HIEF--TDNQEALDMIAI---------------------------------------------------KPMNIISLIDEESKFPKG-----------------------------SDATMLYKLNSQHKF--------------------------NSNYIPPKNNYET-----------------------------------------------------------------------------------------------------------------------------QFGIQHFAG--VVYYETR------------------GFLEKNRDSLHTDIIQLVHSSKN------------------------------------------------KFIKQ---IFQADVAMG------------------------AETRK------------------------------------------------------------------------------------------------------------------------------------------------------------------------------------------------------------------------RSPTLSSQFK----RSLEMLMRTLS-----------------VCQPFFVRCVKPNE-------------------------------LKKPMLFD-RELCIRQLRYSGMMETI-RIRRAG--------YPIRYTFVEFVERYRVLMPGIKPAHIQ-------------------------------------------------------------------------------------------------------------EDLRGTCQQIVLARLGKH-------------------------------------------------------------------------------------------------------------------------------DDWQIGKT-KIFLKD-HHDMQLEIERDQ
>TarMyo7C
VDDMIRLGDLH--------EAGLLRNLLVRHK-----------------------------EGIIYTYTG-----SILVAVNPYQLLP-------IYTIEQVQMYTDRR----------------------------------------------------------------------------------------------------------LGEMPPHVFAIADSCYFNMRRNR---------------------------------------------------------------KNQCCVISGESGAGKTESTKLMLQFLAAVSGQHS--------------------------------------------------------------------------------------------------------------------------------------------------------------------------------------------------------------------------------------------------------------------------------------------------------------------------WIEQQVLE-----ANPILEAFGNAKTVRNDN-SSRFGKYIDISFTEAGA--------------------IKGARIEQYLLEKSRVC--------------------------RQAPQERNYHIFYYMLEGMPA-------------------------------------------------------------------------EKKKTLSLG-------------------------------RASDYNYLTMGK----------------------------------------------------------------------------------------------------------------------------CTSCEGRDDLMEYSHLCSAMKILM----FSENDSWEIFKLLAAVLHLGNVKFEGTTINN--------------LEVCNIVKSS---------------------------------------HFSMASQLLEVDS---------------KELEQSLTQRSFMTA----------TDSVSKVLTS--------------AQAVDGRNAFVKAIYGRLFIWVVDKVNTVIYTQPEESEVPQ-------------------------------------------------------------QTIGLLDIFGFENFDK--------------------NSFEQLCINFANEHLQQF-FVKHVFTLEQEEYARENIVWT-------------------------------------RIDY--QDNQRILDALAI---------------------------------------------------KPLNMLALIDEESNFPKG-----------------------------TDTTMLQKINQAHRD--------------------------GSIYIPPKNSYET-----------------------------------------------------------------------------------------------------------------------------QFGILHFAG--IVHYDSK------------------GFLEKNRDSLSSDLIQLVHKSTS------------------------------------------------KILKQ---AFHDALSSFATKTIVNPRISTKAASVR----QHVDAKK------------------------------------------------------------------------------------------------------------------------------------------------------------------------------------------------------------------------RVPTLIGQFR----QSLDSLMKTLT-----------------TCQPFFIRCIKPND-------------------------------FKKPMLLN-RELCLRQLRYSGMMETI-KIRKAG--------YPVRYTFDEFLGRYRVLLKAHLCDPQT-------------------------------------------------------------------------------------------------------------ESKKKCCQVICETALPKQ-------------------------------------------------------------------------------------------------------------------------------EDWKTGKT-KIFLKD-HHDTMLELERMK
>TnMyo7B
VEDMIRLGDLN--------EAGILRNLLIRYN-----------------------------EHSIYTYTG-----SILVAVNPYQLLP-------IYAADQIRLYTNRK----------------------------------------------------------------------------------------------------------IGELPPHIFAIADNCYCNMQRNN---------------------------------------------------------------KDQCCIISGESGAGKTESTKLILQFLAAISGQHS--------------------------------------------------------------------------------------------------------------------------------------------------------------------------------------------------------------------------------------------------------------------------------------------------------------------------WIEQQVLE-----ATPILEAFGNAKTIRNDN-SSRFGKYIDIHFNKRGA--------------------IEGARIEQYLLEKSRVC--------------------------RQAPDERNYHIFYCMLRGMSP-------------------------------------------------------------------------EMKGKLGLG-------------------------------LARDYSYLTMGR----------------------------------------------------------------------------------------------------------------------------CTACDGRDDLGDYSSIQSAMKVLM----FTETESWEISKLLAAILHMGNLRFQARTFDN--------------LDACMVVRSP---------------------------------------DLVTAAALIEVEP---------------KDVMLCLTTRTLITR----------GESVVTPLSV--------------GQGLDVRDAFVKGIYGRLFVWIVDKINAAIYRPPSSESTVLR------------------------------------------------------------RSIGLLDIFGFENFIV--------------------NSFEQLCINFANENLQQF-FVRHVFKLEQEEYNLEDINWQ-------------------------------------HIEF--TDNQDALDMIAL---------------------------------------------------KPMNIISLIDEESKFPKG-----------------------------SDATMLYKLNSQHKL--------------------------NSNYIPPKNNHET-----------------------------------------------------------------------------------------------------------------------------QFGIQHFAG--VVYYETR------------------GFLEKNRDSLHMDIIQLVHSSKN------------------------------------------------KFIKQ---IFQADVAMG------------------------VETRK------------------------------------------------------------------------------------------------------------------------------------------------------------------------------------------------------------------------RSPTLSSQFK----RSLEMLMRTLS-----------------VCQPFFVRCIKPNE-------------------------------LKKPMSFD-RELCIRQLRYSGMMETI-RIRRAG--------YPIRYTFVEFVERYRVLMPGIKPAHIQ-------------------------------------------------------------------------------------------------------------EDLRGTCQQIVLARLGKH-------------------------------------------------------------------------------------------------------------------------------DDWQIGKT-KIFLKD-HHDTQLEIERDE
>TnMyo7C
VDDMIRLGDLN--------EAGLLRNLLVRHK-----------------------------EGIIYTYTG-----SILVAVNPYQLLP-------IYTIEQVQMYTDRR----------------------------------------------------------------------------------------------------------LGEMPPHVFAIADNCYFNMRRNR---------------------------------------------------------------KNQCCVISGESGAGKTESTKLMLQFLAAVSSQHS--------------------------------------------------------------------------------------------------------------------------------------------------------------------------------------------------------------------------------------------------------------------------------------------------------------------------WIEQQVLE-----ANPILEAFGNAKTIRNDN-SSRFGKYIDISFTDAGA--------------------IEGARIEQYLLEKSRVC--------------------------RQAPEERNYHIFYYMLAGMPA-------------------------------------------------------------------------EKKKSLSLG-------------------------------KASDYNYLTMGK----------------------------------------------------------------------------------------------------------------------------CTNCEGREDVMEYSHLCSALKILM----FSEDDSWELFKLLAAVLHLGNIKFEGTMENN--------------LEVCTIVKSS---------------------------------------HFSMASQLLEVDS---------------KELEKSLSQRSFMTA----------TDSVSKALTS--------------VQAMDGRDAFVKAIYGRLFIWVVDKINTVIYTQREESDDPQ-------------------------------------------------------------QTIGLLDIFGFENFDK--------------------NSFEQLCINFANEQLQQF-FVKYVFRLEQEEYAQENIVWT-------------------------------------RIDY--QDNQKILDTLAI---------------------------------------------------KPLNLLALIDEESNFPKG-----------------------------TDTTMLQKFDQAHGT--------------------------GNVYVPPKNSYET-----------------------------------------------------------------------------------------------------------------------------QFGIQHFAG--IVHYDSK------------------GFLEKNRDSLSSDLIQLVQKSTS------------------------------------------------KLLKQ---AFCDALSSLTTKSILNPRI-ITKAASVR---QNVDAKK------------------------------------------------------------------------------------------------------------------------------------------------------------------------------------------------------------------------RVPTLIGQFR----KSLDSLMKTLT-----------------SCQPFFIRCIKPND-------------------------------FKKPMLFN-RELCNSQLRYSGMMETI-RIRKAG--------YPVRYTFDEFLGRYRVLLKAHLRDPQT-------------------------------------------------------------------------------------------------------------ESKKKCCQSICETVLRKQ-------------------------------------------------------------------------------------------------------------------------------EDWKTGKT-KIFLKD-RHDTMLELERMK
>BrMyo7C
VDDMIRLGDLN--------EAGLLRNLLVRYK-----------------------------EGAIYTYTG-----SILVAVNPYQLLP-------IYTPEQVEQYTDRR----------------------------------------------------------------------------------------------------------LGDLPPHVFAIADSCFFNMRRNR---------------------------------------------------------------KDQCCIISGESGAGKTESTKLMLQFLAAVSGQRS--------------------------------------------------------------------------------------------------------------------------------------------------------------------------------------------------------------------------------------------------------------------------------------------------------------------------WIEQQVLE-----ANPILEAFGNAKTIRNDN-SSRFGKYIDIHFNKSGA--------------------IEGARIEQYLLEKSRVC--------------------------RQASQERNYHIFYCMLMGMPA-------------------------------------------------------------------------DQKKILSLG-------------------------------NAAEYNYLTMGK----------------------------------------------------------------------------------------------------------------------------CTSCEGRDDIKEYASFRSAMKILT----FTENDTWEINKLLASILHLGNVDFEETIMNN--------------LEGCDILSST---------------------------------------HFKMATQLLEVAP---------------NALDASLTQRSLMTN----------RESVTKPLTS--------------AQALDGRDAFVKAIYGRLFVWIVTKINSAIYKPPSDDPKHVR------------------------------------------------------------HSIGLLDIFGFENFKN--------------------NSFEQLCINFANEQLQQF-FVKHVFKLEQQEYAREDIVWK-------------------------------------NIEF--NDNQSTLDVLAI---------------------------------------------------KSLNILSLIDEESRFPKG-----------------------------TDATMLNKMNQHHGK--------------------------GDIYMPPKNNHDT-----------------------------------------------------------------------------------------------------------------------------QFGIRHFAG--VVHYDSK------------------GFLEKNRDALSSDIIQLIHTSSN------------------------------------------------KLLKQ---IFHSEISTIEGKTSINHTI-VTPKSSLR---QTADTKK------------------------------------------------------------------------------------------------------------------------------------------------------------------------------------------------------------------------QVPTLTGQFR----QSLDSLMKTLT-----------------ACQPFFIRCIKPND-------------------------------FKKPMLFD-RELCIRQLRYSGMMETI-RIRKAG--------YPIRHTFDEFLERYRVLLKSTVCDPQT-------------------------------------------------------------------------------------------------------------ETVKKCCESICKIILTE--------------------------------------------------------------------------------------------------------------------------------DDWKIGKT-KVFLKD-FHDTVLELARDK
>XtMyo1G
KADFVLLDQVT--------MDAFMANMKLRFE-----------------------------RGRIYTYIG-----EVVVSVNPYRSME-------LYGKEMIDFYRGRE----------------------------------------------------------------------------------------------------------LYERPPHLYAIADAAYKAMKRRA---------------------------------------------------------------KDTCIVISGESGSGKTEASKYIMQYIAAITNPTQRQEVE---------------------------------------------------------------------------------------------------------------------------------------------------------------------------------------------------------------------------------------------------------------------------------------------------------------------RVKNILLK-----SNCLLEAFGNAKTNRNDN-SSRFGKYMDINFDFKGD--------------------PTGGHISNYLLEKSRVL--------------------------KQQPGERNFHSFYQLLCGASE-------------------------------------------------------------------------EQLNSFHLQR------------------------------DPAFYTFTRDGV----------------------------------------------------------------------------------------------------------------------------TLNN--------------------------------------------------------------------------INNEE---------------------------------------LVPHIAQLTHCPA---------------HCVMKTLLYRMVATGG---------GDVIEKGHNL--------------KEASYARDACAKAFYERLFCWIVGRINSVIEVKNYDARIHGKN-----------------------------------------------------------TVIGVLDIYGFEIFDN--------------------N-----------------------------------------------------------------------------IDY--FNNQIIVDLVEQ---------------------------------------------------PHKGIISILDEACLTVGEV----------------------------TDTIFLESMNTKLCK--------------------------HPHYTSRKLSPTDKSMAFNR----------------------------------------------------------------------------------------------------------------------DFRIKHYAG--FVTYSVE------------------GFLDKNKDTLFQDFKRLMYNSKD------------------------------------------------PVLRD---MWPDGQLSISEVTK------------------------------------------------------------------------------------------------------------------------------------------------------------------------------------------------------------------------------------------------RPLTAATLFK----NSMISLVDNLA-----------------CKEPYYVRCIKPND-------------------------------QKAPHLFD-EQRCRHQVEYLGLLENV-RVRRAG--------FAYRQPYERFLLRYKMTCEYTWPNHLM-------------------------------------------------------------------------------------------------------------DSDMEAAKALIDHHRFE--------------------------------------------------------------------------------------------------------------------------------DDVAYGRT-KVFIRTPQTLFSLEEERAE
>XlMyo1Ca
VQDFVLLENYTS-------EAAFIENLRKRFK-----------------------------ENLIYTYIG-----SVLVSVNPYKDLE-------IYSKQHMERYRGVS----------------------------------------------------------------------------------------------------------FYEVSPHIYAIADNSYRSLRTER---------------------------------------------------------------KDQCILISGESGSGKTEASKKILQYYAVTCPASDQVE-----------------------------------------------------------------------------------------------------------------------------------------------------------------------------------------------------------------------------------------------------------------------------------------------------------------------TVKDRLLQ-----SNPVLEAFGNAKTLRNDN-SSRFGKYMDVQFDYKGA--------------------PVGGHILNYLLEKSRVV--------------------------HQNHGERNFHIFYQLLEGGEE-------------------------------------------------------------------------ELLRRLGLDK------------------------------NAQNYQYLVKGQ----------------------------------------------------------------------------------------------------------------------------CARVSSINDKSDWKTVRRALSIIN----FNEEDIEELHSIVASVLHLGNVQFASDD-----------------HSHAQVTTEN---------------------------------------QIKYIARLLAVDA---------------TAFRESLIHKKIIAK----------GEELNSPLNL--------------EQAAYARDAFAKAIYGRTFSWLVRNINKSLAYKGSDIQSIGNA-----------------------------------------------------------SVIGLLDIYGFEVFQH--------------------NSFEQFCINYCNEKLQQL-FIELTLKSEQEEYESEGIAWE-------------------------------------PVQY--FNNKIICDLVEE---------------------------------------------------KYKGIISILDEECLRPGEA----------------------------TDMTFLEKLEDTVKN--------------------------HPHFVTHKLGDQKLRKSLGRD---------------------------------------------------------------------------------------------------------------------EFRLLHYAG--EVNYSVV------------------GFLDKNNDLLFRNLKEVMCDSGN------------------------------------------------PIVHQ---CFDRTELTDKK---------------------------------------------------------------------------------------------------------------------------------------------------------------------------------------------------------------------------------------------------RPETVATQFK----NSLSKLMEILM-----------------SKEPSYVRCIKPND-------------------------------AKQAARFD-EVLIRHQVKYLGLIENV-RVRRAG--------FAYRRKYEIFLHRYKSLCPETWPNWD--------------------------------------------------------------------------------------------------------------GRAQDGVAVLVKSLGYKP-------------------------------------------------------------------------------------------------------------------------------EEYKMGRT-KIFIRFPKTLFATEDALEE
>XtMyo1C
VQDFVLLENYTS-------EAAFIENLRKRFK-----------------------------ENLIYTYIG-----SVLVSVNPYKELE-------IYSKQHMERYRGVS----------------------------------------------------------------------------------------------------------FYEVSPHIYAIADNSYRSLRTER---------------------------------------------------------------KDQCILISGESGSGKTEASKKILQYYAVTCPASDQVE-----------------------------------------------------------------------------------------------------------------------------------------------------------------------------------------------------------------------------------------------------------------------------------------------------------------------TVKDRLLQ-----SNPVLEAFGNAKTLRNDN-SSRFGKYMDVQFDYKGA--------------------PVGGHILNYLLEKSRVV--------------------------HQNHGERNFHIFYQLLEGGEE-------------------------------------------------------------------------DLLRRLGLDK------------------------------NAQNYQYLVKGQ----------------------------------------------------------------------------------------------------------------------------CARVSSINDKNDWKIVRRALSIIN----FNEDDVEELLSVVASVLHLGNVQFASDD-----------------HGHAQVTTEN---------------------------------------QIKYLARLLAVDA---------------AALRESLIHKKIIAK----------GEELNSPLNL--------------EQAAYARDALAKAIYGRTFSWLVSKINKSLAYKGSDVLSIGNA-----------------------------------------------------------SVIGLLDIYGFEVFQH--------------------NSFEQFCINYCNEKLQQL-FIELTLKSEQEEYESEGIAWE-------------------------------------SVQY--FNNKIICDLVEE---------------------------------------------------KFKGIISILDEECLRPGEA----------------------------TDMTFLEKLEDTVKN--------------------------HPHFVTHKLGDQKLRKSLGRD---------------------------------------------------------------------------------------------------------------------EFRLLHYAG--EVNYSVV------------------GFLDKNNDLLFRNLKEVMCDSGN------------------------------------------------PIAHQ---CFDRAELTDKK---------------------------------------------------------------------------------------------------------------------------------------------------------------------------------------------------------------------------------------------------RPETVATQFK----NSLSKLMEILM-----------------SKEPSYVRCIKPND-------------------------------AKQAARFD-EVLIRHQVKYLGLIENV-RVRRAG--------FAYRRKYEIFLQRYKSLCPETWPNWD--------------------------------------------------------------------------------------------------------------GRAQDGVAVLVKSLGYKP-------------------------------------------------------------------------------------------------------------------------------EEYKMGRT-KIFIRFPKTLFATEDALEE
>XlMyo1Cb
VQDFVLLENYTS-------EAAFIENLRKRFK-----------------------------ENLIYTYIG-----SVLVSVNPYKELE-------IYSKQHMERYRGVS----------------------------------------------------------------------------------------------------------FYEVSPHIYAIADNSYRSLRTER---------------------------------------------------------------KDQCILISGESGSGKTEASKKILQYYAVTCPASDQVE-----------------------------------------------------------------------------------------------------------------------------------------------------------------------------------------------------------------------------------------------------------------------------------------------------------------------TVKDRLLQ-----SNPVLEAFGNAKTLRNDN-SSRFGKYMDVQFDYKGA--------------------PVGGHILNYLLEKSRVV--------------------------HQNHGERNFHIFYQLLEGGEE-------------------------------------------------------------------------ELLRRLGLDK------------------------------NAQNYQYLVKGQ----------------------------------------------------------------------------------------------------------------------------CARVSSINDKNEWKTVRRALSIIN----FNEDDVEELLSIVASVLHLGNVQFASDD-----------------HSHAQVTTEN---------------------------------------QIKYLARLLAVDA---------------TVLRESLIHKKIIAK----------GEELNSPLNL--------------EQAAYARDALAKAIYGRTFSWLVSKINKSLTYKGSDIHSIGNA-----------------------------------------------------------SVIGLLDIYGFEVFQH--------------------NSFEQFCINYCNEKLQQL-FIELTLKSEQEEYESEGIAWE-------------------------------------PVQY--YNNKIICDLVEE---------------------------------------------------KFKGIISILDEECLRPGEA----------------------------TDMTFLEKLEDTVKN--------------------------HPHFVTHKLGDQKLRKSLGRD---------------------------------------------------------------------------------------------------------------------EFRLLHYAG--EVNYSVA------------------GFLDKNNDLLFRNLKEVMCDSGN------------------------------------------------PIVHQ---CFDRAELTDKK---------------------------------------------------------------------------------------------------------------------------------------------------------------------------------------------------------------------------------------------------RPETVATQFK----NSLSKLMEILM-----------------SKEPSYVRCIKPND-------------------------------AKQAARFD-EVLIRHQVKYLGLIENV-RVRRAG--------FAYRRKYEIFLQRYKSLCPETWPTWN--------------------------------------------------------------------------------------------------------------GRAQDGVAVLVKSLGYKP-------------------------------------------------------------------------------------------------------------------------------EEYKMGRT-KIFIRFPKTLFATEDALEE
>XlMyo1A
VGDMILLESIS--------EDSLLVNLKERFK-----------------------------SDEIYTYIG-----NVVISVNPYKPLS-------IYTPEKVEEYRNCN----------------------------------------------------------------------------------------------------------LYQLKPHIYAVADDAYQSLRDRD---------------------------------------------------------------RDQCILITGESGAGKTEASKLVMSYVAAVCGKGTEVN-----------------------------------------------------------------------------------------------------------------------------------------------------------------------------------------------------------------------------------------------------------------------------------------------------------------------QVKEQLLQ-----SNPVLEAFGNAKTIRNDN-SSRFGKYMDIEFDFKGD--------------------PVGGVISNYLLEKSRVV--------------------------RNVKGERNFHIFYQLLAGGGT-------------------------------------------------------------------------ELLGKLKLVS------------------------------DCSKYSYLNND-----------------------------------------------------------------------------------------------------------------------------PSSLNGMGDVENFQIVKNAMEIIG----LSNAEVTSILEIVAVILKLGNVEIKGQFQANG-------------MASCYITDTK---------------------------------------GINEIGSLIGLDS---------------SMLENAFSIRTVEAK----------QEKVVTTLNQ--------------SQGIYARDALAKNLYDRLFSWLVQRINESIKVSEFQGK----------------------------------------------------------------KVMGVLDIYGFEILEV--------------------NSFEQFIINYCNEKLQQI-FIQMTLKEEQEEYTREGIKWT-------------------------------------RIVY--TDNEVICNLIED---------------------------------------------------STNGILAVLDEECLRPGKV----------------------------SDATFLSKLGTKFKN--------------------------HKHFQSKVTQNEKRIADLTLPDN-------------------------------------------------------------------------------------------------------------------CFRIEHYAG--QVTYNTD------------------GFLDKNNDLLFRDLSQAMWSAKH------------------------------------------------QLLQT---LFPEGSPKNSSLK-------------------------------------------------------------------------------------------------------------------------------------------------------------------------------------------------------------------------------------------------RPHTVGFQFK----NSVSTLMKNLY-----------------AKNPNYIRCLKPNS-------------------------------SKKPSLFD-DALVKTQILYLGLLENV-KVRRAG--------FAYRQLYKPFLERYKMISKQTWPHWT--------------------------------------------------------------------------------------------------------------GEPRDGVAAIMAELDISS-------------------------------------------------------------------------------------------------------------------------------EEAALGHT-KIFIRTPSTLFDLEERRRR
>BtMyo16
NDDLATLSELT--------DSSLLYEIQKRFG-----------------------------NNQIYTFIG-----DILLLVNPFKEIP-------IYSTVVSELYLSSTGQP-------------------------------------------------------------------------------------------------------NPSLPPHIFCCAERAFHQLFQER---------------------------------------------------------------RPQCFVLSGERGSGKSEASKQIMRHLTCRSGSSRP-------------------------------------------------------------------------------------------------------------------------------------------------------------------------------------------------------------------------------------------------------------------------------------------------------------------------IFDSKLKH-----VMSILEAFGHARTTLNDL-SSCFIKYFELQFCERKKH-------------------LTGARIFTYMLEKSRLV--------------------------SQPPGQSNFLIFYLLMDGLSA-------------------------------------------------------------------------EEKYGLHLN-------------------------------NLHAHRYLRQTLRED-------------------------------------------------------------------------------------------------------------------------ISAAEHSLNREKFAVLKQALNVIG----FSNLEVENLCVILAAVLHLGDVGFTAVSE----------------ADSALVSDLQ---------------------------------------LLEQVAGMLQVSP---------------DELASALTTDIQYFK----------GEVTTRRHTV--------------AMAEFYRDLLAKSLYSRLFSFLVNAVNCRLRSDEEPSSSQT-------------------------------------------------------------WGIGILDIFGFEEFQK--------------------NEFEQLCVNMTNEKMHHY-INEVLFLQEQAECVQEGVTMET------------------------------------AYSL--GNQTGVLDFFFQ---------------------------------------------------KPSGFLSLLDEESQMIWS-----------------------------VEPSLPKKLHGLLESSN------------------------TNAVYSPVKDGNGNLALRDQGA--------------------------------------------------------------------------------------------------------------------AFTVMHYAG--RVMYEAV------------------GAIEKNKDSLSQNLLFVMKTSEN------------------------------------------------VVINH---LFQSKLSQTGALVSSSPSFK-FRGHKSARLSKRMTASSMM------GENRNYLELSKLLKKKGNSTFLQRLDRG------------------------------------------------------------------------------------------------------------------------------------------------------------------------------------GPATIASQLR----KTLTDITGKLQ-----------------KCTPHFIHCIKPNN-------------------------------SKLPDTFD-NFYVSAQLQYVGILEMV-KSIRHG--------YPVRLSFSDFLSR--------------------------------------------------------------------------------------------------------------------------------------------------------------------------------------------------------------------------------------------------------------------------------IGVR-KVFLKY-WHASQLNDLCRQ
>AtMyo8A
VDDLMQLSYLN--------EPAVLYNLEYRYN-----------------------------QDMIYTKAG-----PVLVAVNPFKEVP-------LYGNRNIEAYRKRS----------------------------------------------------------------------------------------------------------NES--PHVYAIADTAIREMIRDE---------------------------------------------------------------VNQSIIISGESGAGKTETAKIAMQYLAALGGGS---------------------------------------------------------------------------------------------------------------------------------------------------------------------------------------------------------------------------------------------------------------------------------------------------------------------------GIEYEILK-----TNPILEAFGNAKTLRNDN-SSRFGKLIEIHFSETGK--------------------ISGAQIQTFLLEKSRVV--------------------------QCTEGERSYHIFYQLCAGASP-------------------------------------------------------------------------TLREKLNLT-------------------------------SAKQYNYLKQSN----------------------------------------------------------------------------------------------------------------------------CYSINGVDDAERFHAVKEALDIVH----VSKEDQENVFAMLAAVLWLGNVSFTII------------------DNENHVEPEPDE-------------------------------------SLSTVAKLIGCNI---------------NELKLALSKRNMRVN----------NDTIVQKLTL--------------SQAIDARDALAKSIYACLFDWLVEQINKSLAVGKRRTG----------------------------------------------------------------RSISILDIYGFESFNK--------------------NSFEQFCINYANERLQQH-FNRHLFKLEQEEYIQDGIDWT-------------------------------------RVDF--EDNQECLSLFEK---------------------------------------------------KPLGLLSLLDEESTFPNG-----------------------------TDLTLANKLKQHLND--------------------------NSCFRGDRGK--------------------------------------------------------------------------------------------------------------------------------AFTVAHYAG--EVTYETT------------------GFLEKNRDLLHSDSIQLLSSCS-------------------------------------------------CHLPQ---AFASSMLIYSEKPLVGPLHKAGGADS------------------------------------------------------------------------------------------------------------------------------------------------------------------------------------------------------------------------------------QRLSVATKFK----GQLFQLMQRLG-----------------NTTPHFIRCIKPNN-------------------------------VQSAGLYE-QGLVLQQLRCCGVLEVV-RISRSG--------FPTRMFHHKFARRYGFLLLENIAA----------------------------------------------------------------------------------------------------------------KDPLSVSVAILHQFNILP-------------------------------------------------------------------------------------------------------------------------------EMYQVGYT-KLFFRT-GQIGVLEDTRNR
>PatMyo16
NDDLATLSELN--------DGSLLYEIQKRFG-----------------------------NNQIYTFIG-----DILLLVNPYKELP-------IYSSMVSQLYFSSSGKL-------------------------------------------------------------------------------------------------------CSSLPPHLFSCVERAFHQLFREQ---------------------------------------------------------------RPQCFILSGERGSGKSEASKQIIRHLTCRAGASRA-------------------------------------------------------------------------------------------------------------------------------------------------------------------------------------------------------------------------------------------------------------------------------------------------------------------------TLDSRFKH-----VMCILEAFGHAKTTLNDL-SSCFIKYFELQFCERKQQ-------------------LTGARIYTYLLEKSRLV--------------------------SQPLGQSNFLIFYLLMDGLSA-------------------------------------------------------------------------EEKYGLHLN-------------------------------NLCAHRYLNQTIQDD-------------------------------------------------------------------------------------------------------------------------ASXGERSLNREKLAVLKQALNVVG----FSSLEVENLFVILAAILHLGDIRFTALNE----------------GNSAFVSDLQ---------------------------------------LLEQVAGMLQVST---------------DELASALTTDIQYFK----------GDMIIRRHTI--------------QIAEFFRDLLAKSLYSRLFSFLVNTMNSCLHSQDEQKSMQT-------------------------------------------------------------LDIGILDIFGFEEFQK--------------------NEFEQLCVNMTNEKMHHY-INEVLFLHEQVECVQEGVTMET------------------------------------AYSP--GNQNGVLDFFFQ---------------------------------------------------KPSGFLTLLDEESQMIWS-----------------------------VESNFPKKLQSLLESSN------------------------TNAVYSPMKDGNGNVALKDHGT--------------------------------------------------------------------------------------------------------------------AFTIMHYAG--RVMYDVV------------------GAIEKNKDSLSQNLLFVMKTSEN------------------------------------------------VVINH---LFQSKLSQTGSLVSAYPSFK-FRGHKSALLSKKMTASSII------GENKNYLELSKLLKKKGTSTFLQRLERG------------------------------------------------------------------------------------------------------------------------------------------------------------------------------------DPVTIASQLR----KSLTDIIGKLQ-----------------KCTPHFIHCIRPNN-------------------------------SKLPDTFD-NFYVSAQLQYIGVLEMV-KIFRYG--------YPVRLSFSDFLSRYKPLADTFLREKKE-------------------------------------------------------------------------------------------------------------QSAAERCRLVLQQCKL---------------------------------------------------------------------------------------------------------------------------------QGWQMGVR-KVFLKY-WHADQLNDLCLQ
>MdMyo9A
YDDLCSLPDLN--------EKTLLENLRNRFK-----------------------------QEKIYTYVG-----SILIVINPFKFLP-------IYNPKYVKMYDNHQ----------------------------------------------------------------------------------------------------------LGKLEPHIYAVADVAYHAMLQRR---------------------------------------------------------------KNQCIVISGESGSGKTQSTNFLIHHLTALSQKGFAS------------------------------------------------------------------------------------------------------------------------------------------------------------------------------------------------------------------------------------------------------------------------------------------------------------------------GVEQIILG-----AGPVLEAFGNAKTAHNNN-SSRFGKFIQVNYQETGT--------------------VRGAYVEKYLLEKSRLV--------------------------YQEHNERNYHVFYYLLAGASE-------------------------------------------------------------------------EERAAFHLK-------------------------------QPEEYHYLNQMTKKPLRQSWDDYYYDSEPD----------------------------------------------------------------------------------------------------------CSIVDGEDLKHDFERLQLAMEMVG----FLPKTRRQIFSLLSAILHLGNICYKKKTYR---------------DESIDICNPE---------------------------------------VLPIVSELLEVKE---------------EMLFEALVTRKTVTV----------GEKLILPYKQ--------------AEAITVRNSMAKSLYSALFDWIVFRINHALLNTKDLEESTKT------------------------------------------------------------LSIGVLDIFGFEDYES--------------------NSFEQFCINFANERLQHY-FNQHIFKLEQEEYRTEGISWH-------------------------------------NIDY--IDNSGCINLISK---------------------------------------------------KPTGLLHLLDEESNFPQA-----------------------------TNQTLLDKFKRQHEG--------------------------NSYIEFPAVMEP------------------------------------------------------------------------------------------------------------------------------AFIIKHYAG--KVKYGVK------------------DFREKNTDHMRPDIVALLRSSKN------------------------------------------------AFICG---MIGIDPVAVFRWAILRAFFRALIAFREAGKRYIQKK-IGKDDAGPCAVLKSVDSFSFLHHPVHQRSLEILQRCKEEKYSITRKNPRTPLSDLQGVNTLNEKSQRDTFGIDWNGRTSIRPSKLSSCSS--LLDKDGIFINSTNSKL--------------LERAHGILMRNKNFKPKPALPKHLLEVNSLKHLTNLT-----------------------------------------LQDRITKSLLHLHKKK-KPPSISAQFQ----VSLNKLMETLG-----------------QAEPYFVKCIRSNA-------------------------------EKLPLRFS-DPLVLRQLRYTGMLETV-RIRQSG--------YSCKYSFQDFVDHFHVLLQRDT------------------------------------------------------------------------------------------------------------------IPSKFNIQDFFRKIKLSP-------------------------------------------------------------------------------------------------------------------------------KNYQVGKT-MVFLKE-QERQHLQDLLHQ
>HsMyo9B
FDDLCNLPELT--------EGNLLKNLKHRFL-----------------------------QQKIYTYAG-----SILVAINPFKFLP-------IYNPKYVKMYENQQ----------------------------------------------------------------------------------------------------------LGKLEPHVFALADVAYYTMLRKR---------------------------------------------------------------VNQCIVISGESGSGKTQSTNFLIHCLTALSQKGYAS------------------------------------------------------------------------------------------------------------------------------------------------------------------------------------------------------------------------------------------------------------------------------------------------------------------------GVERTILG-----ACPVLEAFGNAKTAHNNN-SSRFGKFIQVSYLESGI--------------------VRGAVVEKYLLEKSRLV--------------------------SQEKDERNYHVFYYLLLGVSE-------------------------------------------------------------------------EERQEFQLK-------------------------------QPEDYFYLNQHN----------------------------------------------------------------------------------------------------------------------------LKIEDGEDLKHDFERLKQAMEMVG----FLPATKKQIFAVLSAILYLGNVTYKKRATGR--------------EEGLEVGPPE---------------------------------------VLDTLSQLLKVKR---------------EILVEVLTKRKTVTV----------NDKLILPYSL--------------SEAITARDSMAKSLYSALFDWIVLRINHALLNKKDVEEAVSC------------------------------------------------------------LSIGVLDIFGFEDFER--------------------NSFEQFCINYANEQLQYY-FNQHIFKLEQEEYQGEGITWH-------------------------------------NIGY--TDNVGCIHLISK---------------------------------------------------KPTGLFYLLDEESNFPHA-----------------------------TSQTLLAKFKQQHED--------------------------NKYFLGTPVMEP------------------------------------------------------------------------------------------------------------------------------AFIIQHFAG--KVKYQIK------------------DFREKNMDYMRPDIVALLRGSDS------------------------------------------------SYVRE---LIGMDPVAVFRWAVLRAAIRAMAVLREAGRLRAERAEKAA-GMSSPGAQSHPEELPRGASTPSEKLYRC-SMLDFSFDGSEEFDINAFEDIIAFYESKNDLHNQMIKSIKGLPWQGEDPRSLLQSLSR-------------------------------LQKPRAFILKSKGIKQKQIIPKNLLDSKSLKLIISMT-----------------------------------------LHDRTTKSLLHLHKKK-KPPSISAQFQ----TSLNKLLEALG-----------------KAEPFFIRCIRSNA-------------------------------EKKELCFD-DELVLQQLRYTGMLETV-RIRRSG--------YSAKYTFQDFTEQFQVLLPKDA------------------------------------------------------------------------------------------------------------------QPCREVISTLLEKMKIDK-------------------------------------------------------------------------------------------------------------------------------RNYQIGKT-KVFLKE-TERQALQETLHR
>HsMyo9A
FDDLCSLPDLN--------EKTLLENLRDRFK-----------------------------HEKIYTYVG-----SILIVINPFKFLP-------IYNPKYVKMYDNHQ----------------------------------------------------------------------------------------------------------LGKPEPHIYAVADVAYHAMLQRK---------------------------------------------------------------KNQCIVISGESGSGKTQSTNFLIHHLTALSQKGFAS------------------------------------------------------------------------------------------------------------------------------------------------------------------------------------------------------------------------------------------------------------------------------------------------------------------------GVEQIILG-----AGPVLEAFGNAKTAHNNN-SSRFGKFIQVNYQETGT--------------------VLGAYVEKYLLEKSRLV--------------------------YQEHNERNYHVFYYLLAGASE-------------------------------------------------------------------------DERSAFHLK-------------------------------QPEEYHYLNQITKKPLRQSWDDYCYDSEPD----------------------------------------------------------------------------------------------------------CFTVEGEDLRHDFERLQLAMEMVG----FLPKTRRQIFSLLSAILHLGNICYKKKTYR---------------DDSIDICNPE---------------------------------------VLPIVSELLEVKE---------------EMLFEALVTRKTVTV----------GEKLILPYKL--------------AEAVTVRNSMAKSLYSALFDWIVFRINHALLNSKDLEHNTKT------------------------------------------------------------LSIGVLDIFGFEDYEN--------------------NSFEQFCINFANERLQHY-FNQHIFKLEQEEYRTEGISWH-------------------------------------NIDY--IDNTCCINLISK---------------------------------------------------KPTGLLHLLDEESNFPQA-----------------------------TNQTLLDKFKHQHED--------------------------NSYIEFPAVMEP------------------------------------------------------------------------------------------------------------------------------AFIIKHYAG--KVKYGVK------------------DFREKNTDHMRPDIVALLRSSKN------------------------------------------------AFISG---MIGIDPVAVFRWAILRAFFRAMVAFREAGKRNIHRK-TGHDDTAPCAILKSMDSFSFLQHPVHQRSLEILQRCKEEKYSITRKNPRTPLSDLQGMNALNEKNQHDTFDIAWNGRTGIRQSRLSSGTS--LLDKDGIFANSTSSKL--------------LERAHGILTRNKNFKSKPALPKHLLEVNSLKHLTRLT-----------------------------------------LQDRITKSLLHLHKKK-KPPSISAQFQ----ASLSKLMETLG-----------------QAEPYFVKCIRSNA-------------------------------EKLPLRFS-DVLVLRQLRYTGMLETV-QIRQSG--------YSSKYSFQDFVSHFHVLLPRNI------------------------------------------------------------------------------------------------------------------IPSKFNIQDFFRKINLNP-------------------------------------------------------------------------------------------------------------------------------DNYQVGKT-MVFLKE-QERQHLQDLLHQ
>MamMyo9B
FDDLCNLPELT--------EGNLLKNLKHRFL-----------------------------QQKIYTYAG-----SILVAINPFKFLP-------IYNPKYVKMYENQQ----------------------------------------------------------------------------------------------------------LGKLEPHVFALADVAYYTMLRKR---------------------------------------------------------------VNQCIVISGESGSGKTQSTNFLIHCLTALSQKGYAS------------------------------------------------------------------------------------------------------------------------------------------------------------------------------------------------------------------------------------------------------------------------------------------------------------------------GVERTILG-----AGPVLEAFGNAKTAHNNN-SSRFGKFIQVSYLESGI--------------------VRGAVVEKYLLEKSRLV--------------------------SQEKDERNYHVFYYLLLGVSE-------------------------------------------------------------------------EERREFQLK-------------------------------QPEDYFYLNQHN----------------------------------------------------------------------------------------------------------------------------LKIEDGEDLKHDFERLKQAMEMVG----FLPATKKQIFAVLSAILYLGNVTYKKRATGR--------------EEGLEVGPPE---------------------------------------VLDTLSQLLKVKR---------------EILVEVLTKRKTVTV----------NDKLILPYSL--------------SEAITARDSMAKSLYSALFDWIVLRINHALLNKKDVEEAVSC------------------------------------------------------------LSIGVLDIFGFEDFER--------------------NSFEQFCINYANEQLQYY-FNQHIFKLEQEEYQGEGITWH-------------------------------------NIGY--TDNVGCIHLISK---------------------------------------------------KPTGLFYLLDEESNFPHA-----------------------------TSQTLLAKFKQQHED--------------------------NKYFLGTPVMEP------------------------------------------------------------------------------------------------------------------------------AFIIQHFAG--KVKYQIK------------------DFREKNMDYMRPDIVALLRGSDS------------------------------------------------SYVRE---LIGMDPVAVFRWAVLRAAIRAMAVLREAGRLRAERAEKAA-GMSSPGAQSHPEELPRGASTPSEKLYRC-SMLDFSFDGSEEFDINAFEDIIALYESKNDLHNQMIKSIKGLPWQGEDPRRLLQSLSR-------------------------------LQKPRAFILKSKGIKQKQIIPKNLLDSKSLKLIISMT-----------------------------------------LHDRTTKSLLHLHKKK-KPPSISAQFQ----TSLNKLLEALG-----------------KAEPFFIRCIRSNA-------------------------------EKKELCFD-DELVLQQLRYTGMLETV-RIRRSG--------YSAKYTFQDFTEQFQVLLPKDA------------------------------------------------------------------------------------------------------------------QPCREVISTLLEKMKVDK-------------------------------------------------------------------------------------------------------------------------------RNYQIGKT-KVFLKE-TERQALQETLHR
>MamMyo9A
FDDLCSLPDLN--------EKTLLENLRNRFK-----------------------------HEKIYTYVG-----SILIVINPFKFLP-------IYNPKYVKMYDNHQ----------------------------------------------------------------------------------------------------------LGKLEPHIYAVADVAYHAMLQRK---------------------------------------------------------------KNQCIVISGESGSGKTQSTNFLIHHLTALSQKGFVS------------------------------------------------------------------------------------------------------------------------------------------------------------------------------------------------------------------------------------------------------------------------------------------------------------------------GVEQIILG-----AGPVLEAFGNAKTAHNNN-SSRFGKFIQVNYQETGT--------------------VLGAYVEKYLLEKSRLV--------------------------YQEHNERNYHVFYYLLAGASE-------------------------------------------------------------------------DERSAFHLK-------------------------------QPEEYHYLNQITKKPLRQSWDDYCYDSEPD----------------------------------------------------------------------------------------------------------CFMVEGEDLRHDFERLQLAMEMVG----FLPKTRRQIFSLLSAILHLGNICYKKKTYR---------------DDSIDICNPE---------------------------------------VLPIVSELLEVKE---------------EMLFEALVTRKTVTV----------GEKLILPYKL--------------AEAVTVRNSMAKSLYSALFDWIVFRINHALLNSKDLEHNTKT------------------------------------------------------------LSIGVLDIFGFEDYEN--------------------NSFEQFCINFANERLQHY-FNQHIFKLEQEEYRTEGISWH-------------------------------------NIDY--IDNTCCINLISK---------------------------------------------------KPTGLLHLLDEESNFPQA-----------------------------TNQTLLDKFKHQHED--------------------------NSYIEFPAVMEP------------------------------------------------------------------------------------------------------------------------------AFIIKHYAG--KVKYGVK------------------DFREKNTDHMRPDIVALLRSSKN------------------------------------------------AFISG---MIGIDPVAVFRWAILRAFFRAMVAFREAGKRHIHRK-TGHDDTAPCAILKSMDSFSFLQHPVHQRSLEILQRCKEEKYSITRKNPRTPLSDLQGMNALNEKNQHDTFDIAWNGRTGIRQSRLSSSTS--LLDKDGIFANSTSSKL--------------LERAHGILTRNKNFKSKPALPKHLLEVNSLKHLTRLT-----------------------------------------LQDRITKSLLHLHKKK-KPPSISAQFQ----TSLSKLMETLG-----------------QAEPYFVKCIRSNA-------------------------------EKLPLRFN-DALVLRQLRYTGMLETV-RIRQSG--------YSSKYSFQDFVSHFQVLLPRNI------------------------------------------------------------------------------------------------------------------IPSKFNIQDFFRKINLNP-------------------------------------------------------------------------------------------------------------------------------DNYQVGKT-MVFLKE-QERQHLQDLLHQ
>MmMyo9B
FDDLCNLPELT--------EANLLQNLKLRFM-----------------------------QQKIYTYAG-----SILVAINPFKFLP-------IYNPKYVKMYENQQ----------------------------------------------------------------------------------------------------------LGKLEPHVFALADVAYYAMLRKH---------------------------------------------------------------VNQCIVISGESGSGKTQSTNFLIHCLTALSQKGYAS------------------------------------------------------------------------------------------------------------------------------------------------------------------------------------------------------------------------------------------------------------------------------------------------------------------------GVERTILG-----AGPVLEAFGNAKTAHNNN-SSRFGKFIQVNYLENGI--------------------VRGAVVEKYLLEKSRLV--------------------------SQEKDERNYHVFYYLLLGVSE-------------------------------------------------------------------------EERLEFQLK-------------------------------QPQDYFYLNQHN----------------------------------------------------------------------------------------------------------------------------LNIEDGEDLKHDFERLQQAMEMVG----FLPATKKQIFSVLSAILYLGNVTYKKRATGR--------------DEGLEVGPPE---------------------------------------VLDTLSQLLKVKR---------------ETLVEVLTKRKTVTV----------NDKLILPYSL--------------SEAITARDSMAKSLYSALFDWIVLRINHALLNKKDMEEAVSC------------------------------------------------------------LSIGVLDIFGFEDFER--------------------NSFEQFCINYANEQLQYY-FTQHIFKLEQEEYQGEGISWH-------------------------------------NIDY--TDNVGCIHLISK---------------------------------------------------KPTGLFYLLDEESNFPHA-----------------------------TSHTLLAKFKQQHED--------------------------NKYFLGTPVLEP------------------------------------------------------------------------------------------------------------------------------AFIIQHFAG--RVKYQIK------------------DFREKNMDYMRPDIVALLRGSDS------------------------------------------------SYVRQ---LIGMDPVAVFRWAVLRAAIRAMAVLREAGRLRAERAEKAA-GISSPATRSHMEELPRGASTPSEKLYRC-TGLDFSFERSEELDVNAFEDIMAFYESRNDLHNQIIKSLKGLPWQGEDPRRLLQSLSL-------------------------------LQKPRTSFLKSKGIKQKQIIPKNLLDSKSLRLIISMT-----------------------------------------LHDRTTKSLLHLHKKK-KPPSISAQFQ----TSLNKLLEALG-----------------KAEPFFIRCIRSNA-------------------------------EKKELCFD-DELVLQQLRYTGMLETV-RIRRSG--------YSAKYTFQDFTEQFQVLLPKDV------------------------------------------------------------------------------------------------------------------QPCREAIAALLEKLQVDR-------------------------------------------------------------------------------------------------------------------------------QNYQIGKT-KVFLKE-TERQTLQEKLHG
>MmMyo9A
FDDLCSLPDLN--------EKTLLENLRNRFK-----------------------------HEKIYTYVG-----SILIAINPFKFLP-------IYNPKYVKMYDNHQ----------------------------------------------------------------------------------------------------------LGKLEPHIYAVADVAYHAMLQRK---------------------------------------------------------------KNQCIVISGESGSGKTQSTNFLIHHLTALSQKGFAS------------------------------------------------------------------------------------------------------------------------------------------------------------------------------------------------------------------------------------------------------------------------------------------------------------------------GVEQIILG-----AGPVLEAFGNAKTAHNNN-SSRFGKFIQVNYQETGT--------------------VLGAYVEKYLLEKSRLV--------------------------YQEHNERNYHVFYYLLAGASE-------------------------------------------------------------------------EERLAFHLK-------------------------------QPEEYHFLNQITKKPLRQSWDDYCYDSEPD----------------------------------------------------------------------------------------------------------CFTVEGEDLRHDFERLQLAMEMVG----FLPKTRRQIFSLLSAILHLGNISYKKKTYR---------------DDSIDICNPE---------------------------------------VLPIVSELLEVKE---------------EMLFEALVTRKTVTV----------GEKLILPYKL--------------AEAVTVRNSMAKSLYSALFDWIVFRINHALLNSKDLEQDTKT------------------------------------------------------------LSIGVLDIFGFEDYEN--------------------NSFEQFCINFANERLQHY-FNQHIFKLEQEEYRTEGISWH-------------------------------------NIDY--IDNTCCINLISK---------------------------------------------------KPTGLLHLLDEESNFPQA-----------------------------TNQTLLDKFKHQHEE--------------------------NSYIEFPAVMEP------------------------------------------------------------------------------------------------------------------------------AFIIKHYAG--KVKYGVK------------------DFREKNTDHMRPDIVALLRSSRN------------------------------------------------AFVSG---MTGIDPVAVFRWAVLRAFFRAVVAFREAGKRHIQRK-SGHDDTTPCAILKSMDSFSFLQHPVHQRSLEILQRCKEEKYSITRKNPRTPLSDLQGMNTLNEKNQHDTFDIAWNVRTGIRQSRLPASNTS-LLDKDGIFAHSASSKL--------------LERAHGILTRNKNFRSKPVLPKHLLEVNSLKHLTRLT-----------------------------------------LQDRITKSLLHLHKKK-KPPSISAQFQ----ASLSKLMETLG-----------------QAEPYFVKCIRSNA-------------------------------EKLPLRFS-DALVLRQLRYTGMLETV-RIRQSG--------YSSKYSFQDFVSHFHVLLPQHI------------------------------------------------------------------------------------------------------------------IPSKFNIQDFFRKININS-------------------------------------------------------------------------------------------------------------------------------DNYQVGKT-MVFLKE-HERQHLQDLLHQ
>RnMyo9B
FDDLCNLPELN--------EANLLQSLKLRFV-----------------------------QQKIYTYAG-----SILVAINPFKFLP-------IYNPKYVKMYENQQ----------------------------------------------------------------------------------------------------------LGKLEPHVFALADVAYYTMLRKH---------------------------------------------------------------VNQCIVISGESGSGKTQSTNFLIHCLTALSQKGYAS------------------------------------------------------------------------------------------------------------------------------------------------------------------------------------------------------------------------------------------------------------------------------------------------------------------------GVERTILG-----AGPVLEAFGNAKTAHNNN-SSRFGKFIQVNYLESGI--------------------VRGAVVEKYLLEKSRLV--------------------------SQEKDERNYHVFYYLLLGVSE-------------------------------------------------------------------------EERQEFQLK-------------------------------QPQDYFYLNQHN----------------------------------------------------------------------------------------------------------------------------ENIEDGEDLKHDFERLQQAMEMVG----FLPATKKQIFSVLSAILYLGNVTYKKRATGR--------------DEGLEVGPPE---------------------------------------VLDTLSQLLKVKR---------------ETLVEVLTKRKTITV----------NDKLILPYSL--------------SEAITARDSMAKSLYSALFDWIVLRINHALLNKKDMEEAVSC------------------------------------------------------------LSIGVLDIFGFEDFER--------------------NSFEQFCINYANEQLQYY-FTQHIFKLEQEEYQGEGISWH-------------------------------------NIDY--TDNVGCIHLISK---------------------------------------------------KPTGLFYLLDEESNFPHA-----------------------------TSHTLLAKFKQQHED--------------------------NKYFLGTPVLEP------------------------------------------------------------------------------------------------------------------------------AFIIQHFAG--RVKYQIK------------------DFREKNMDYMRPDIVALLRGSDS------------------------------------------------SYVRQ---LIGMDPVAVFRWAVLRAAIRAMAVLREAGRLRAERAEKAEAGVSSPVTRSHVEELPRGANTPSEKLYRC-AGLDFSFERSEELDVNAFEDIMAFYESRNDLHNQIIKSLKGLPWQGEDPRRLLQSLSR-------------------------------LQKPRTFFLKSKGIKQKQIIPKNLLDSKSLRLIISMT-----------------------------------------LHDRTTKSLLHLHKKK-KPPSISAQFQ----TSLNKLLEALG-----------------KAEPFFIRCIRSNA-------------------------------EKKELCFD-DELVLQQLRYTGMLETV-RIRRSG--------YSAKYTFQDFTEQFQVLLPKDV------------------------------------------------------------------------------------------------------------------QPCREAIAALLEKLQVDR-------------------------------------------------------------------------------------------------------------------------------QNYQIGKT-KVFLKE-TERQALQERLHG
>RnMyo9A
FDDLCSLPDLN--------EKTLLENLRNRFK-----------------------------HEKIYTYVG-----SILIAINPFKFLP-------IYNPKYVKMYDNHQ----------------------------------------------------------------------------------------------------------LGKLEPHIYAVADVAYHAMLQRK---------------------------------------------------------------KNQCIVISGESGSGKTQSTNFLIHHLTALSQKGFAS------------------------------------------------------------------------------------------------------------------------------------------------------------------------------------------------------------------------------------------------------------------------------------------------------------------------GVEQIILG-----AGPVLEAFGNAKTAHNNN-SSRFGKFIQVNYQETGT--------------------VLGAYVEKYLLEKSRLV--------------------------YQEHNERNYHVFYYLLAGASE-------------------------------------------------------------------------EERLAFHLK-------------------------------QPEEYHFLNQITKKPLRQSWDDYCYDSEPD----------------------------------------------------------------------------------------------------------CFTVEGEDLRHDFERLQLAMEMVG----FLPKTRRQIFSLLSAILHLGNISYKKKTYR---------------DDSIDICNPE---------------------------------------VLPIVSELLEVKE---------------EMLFEALVTRKTVTV----------GEKLILPYKL--------------AEAVTVRNSMAKSLYSALFDWIVFRINHALLNSKDLEKDTKT------------------------------------------------------------LSIGVLDIFGFEDYEN--------------------NSFEQFCINFANERLQHY-FNQHIFKLEQEEYRTEGISWH-------------------------------------NIDY--IDNTCCINLISK---------------------------------------------------KPTGLLHLLDEESNFPQA-----------------------------TNQTLLDKFKHQHEE--------------------------NSYIEFPAVMEP------------------------------------------------------------------------------------------------------------------------------AFIIKHYAG--KVKYGVK------------------DFREKNTDHMRPDIVALLRSSRN------------------------------------------------AFVSG---MTGIDPVAVFRWAVLRAFFRAVVAFREAGKRHIQRK-SGHDDTTPCTILKSMDSFSFLQHPVHQRSLEILQRCKEEKYSITRKNPRTPLSDLQGMNTLNEKNQHDTFDIAWNVRTGIRQSRLPTNNTS-LLDKDGIFANSASSKL--------------LERAHGILTRNKNFRSKPVLPKHLLEVNSLKHLTRLT-----------------------------------------LQDRITKSLLHLHKKK-KPPSISAQFQ----VSLSKLMETLD-----------------QAEPYFVKCIRSNA-------------------------------EKLPLRFS-DALVLRQLRYTGMLETV-RIRQSG--------YSSKYSFQDFVSHFHVLLPQHI------------------------------------------------------------------------------------------------------------------IPSKFNIQDFFRKININP-------------------------------------------------------------------------------------------------------------------------------DNYQVGKT-MVFLKE-HERQHLQDLLHQ
>DerMyo21
PEDLAALENPV--------DENIIESLRHRIL-----------------------------MGESYSFIG-----DILLSLNSNEIKQ-------EFPPEFHAKYRFKS----------------------------------------------------------------------------------------------------------RSENQPHIFSVADIAYQDMLHHK---------------------------------------------------------------EPQHIVLSGESYSGKSTNARLLIKHLCYLGDGNR--------------------------------------------------------------------------------------------------------------------------------------------------------------------------------------------------------------------------------------------------------------------------------------------------------------------------GATGRVES-----SIKAILMLVNAGTPVNND-STRCVLQYCLTFGKTGK--------------------MSGAVFNMYMLEKLRVA--------------------------TTDGTQHNFHIFYYFYDFINQQ------------------------------------------------------------------------NQLKDYNLK-------------------------------ADRNYRYLRVPPEVPPSKLK--------------------------------------------------------------------------------------------------------------------YRRDDPEGNVEKYREFETILQDID----FNHKQLETVRKVLAAILNIGNIRFRQN------------------GKFAEVENTD---------------------------------------IVSRIAELLRVDE---------------KKFMWSLTNFIMVKG----------GIAERRQYTT--------------EEARDARDAVASTLYSRLVDFIINRINMNMSFPRAVFGDS--------------------------------------------------------------NAIIVHDMFGFECFNR--------------------NGLEQLMINTLNEQMQYH-YNQRIFISEMLEMEAEDIDTI-------------------------------------NLNF--YDNKTALDNLLT---------------------------------------------------KPDGLFYIIDDASRSCQ------------------------------DQDLIMDRVSEK-----------------------------HSQFVKKHTAT-------------------------------------------------------------------------------------------------------------------------------EISVAHYTG--RIIYDTR------------------AFTDINRDFVPPEMIETFRSSLD------------------------------------------------ESIML---MFTNQLTKAGNLTMPFEAVQHKDETERKSYA-------------------LNTLSAGCISQVN-----------------------------------------------------------------------------------------------------------------------------------------------------------------------------------------------NLRTLAANFRFTC-LTLLKMLSQNA-----------------NLGVHFVRCIRADL-------------------------------EYKPRSFH-SDVVQQQMKALGVLDTV-IARQKG--------FSSRLPFEEFLRRYQFLAFDFDEPV---------------------------------------------------------------------------------------------------------------EMTKDNCRLLFLRLKM---------------------------------------------------------------------------------------------------------------------------------EGWVLGKT-KVFLRY-YNDEFLARLYEL
>GgMyo16
NDDLASLSELT--------DSSLLYEIQKRFN-----------------------------NNQIYTYIG-----DKLLLVNPFKELP-------IYSTMVTQLYLSNSGKL-------------------------------------------------------------------------------------------------------CSTLPPHIFSCAERAYHMLFQEQ---------------------------------------------------------------RPQCFILSGESGSGKTEACKQIVKHLTCRSSSSRS-------------------------------------------------------------------------------------------------------------------------------------------------------------------------------------------------------------------------------------------------------------------------------------------------------------------------TFDTKIKH-----VNCVLEAFGHAKTPLSDF-SSCFIKYFELQFCEKKKA-------------------LIAARIYTYMLEKSRVI--------------------------MQPLNQSNFHVFYLMMDGLSA-------------------------------------------------------------------------EEKYTLYLS-------------------------------NLSTHRYLSQTELEE-------------------------------------------------------------------------------------------------------------------------TMLTANPQNREKLTVLKEALSAMG----FNSLEVENLFVILSAILHLGDIRFTTLTD----------------TETALVSDLQ---------------------------------------LLEQVAGMLQVSP---------------DELASALTTDVQYFK----------GDMIVRRHTI--------------EMAEFYRDLLAKSLYGRLFSFLVNTINCYLQNQDEAESDRI-------------------------------------------------------------FEIGILDIFGFEEFQR--------------------NTFEQLCVNMTNEKIHQY-ISEVLFLQEQTECVQEGITIEA------------------------------------VYSP--ANHTAALDFFFQ---------------------------------------------------KPSGFLSMLDEESQSNWS-----------------------------VEQSLSKRIQSYLDTSD------------------------TNIVYSSTKDGNGNLAPKEQGS--------------------------------------------------------------------------------------------------------------------TFTVMHYAG--RVTYEIA------------------GAVEKNKDSLSQNLIFVMKTSEN------------------------------------------------VVINQ---LFQSKLTQTGSLVPPYHSLK-FKGCKAAMLNKKTSVACAS------GETKKYVELSKLLKKKGTSSFLQKLERG------------------------------------------------------------------------------------------------------------------------------------------------------------------------------------GPTTVAVQLR----KSLIDIIGKLQ-----------------NCTPHSIHCIKPNN-------------------------------SKLPDTFD-NFYVSAQLQYIGVLDMV-KIIRYG--------YPFRFSFTDFLSRYKDLADTAAGEKK--------------------------------------------------------------------------------------------------------------LSAKERCRLVLQQCKL---------------------------------------------------------------------------------------------------------------------------------QGWQIGIR-KVFLKY-WQADHLNDLCLQ
>AtMyo8B
VEDLTQLSYLN--------EPSLLYNLRVRYS-----------------------------QDLIYSKAG-----PVLIAVNPFKNVQ-------IYGEEFLSAYQKNA----------------------------------------------------------------------------------------------------------LDA--PHVYAVADAAYDDMMREE---------------------------------------------------------------KNQSIIISGESGAGKTETAKYAMQYLEALGGGSF--------------------------------------------------------------------------------------------------------------------------------------------------------------------------------------------------------------------------------------------------------------------------------------------------------------------------GVENEILK-----TNCILEAFGNAKTSRNDN-SSRFGKLMEIHFSAKGK--------------------ICGAKLETFLLEKSRVA--------------------------QLCNGERCYHIFYQLCAGASP-------------------------------------------------------------------------ILKERLKIK-------------------------------AASEYNYLNQSN----------------------------------------------------------------------------------------------------------------------------CLTIDRTDDAQKFHKLMEAFNIVQ----IPQEYQERTFALLAAVLWLGNVSFEVI------------------DNENHVEVVADE-------------------------------------AVTNVAMLMGCNS---------------KKLMVVLSTCKLQAG----------RDCIAKRLTL--------------RQATDMRDSLAKIIYASLFNWLVEQINISLEVGNSRTG----------------------------------------------------------------RSISILDIYGFESFKD--------------------NSFEQFCINYANERLQQH-FNRHLFKLEQEEYEGDGIDWT-------------------------------------KVEF--IDNQECLNLIEK---------------------------------------------------KPIGLVSLLNEESNFPKA-----------------------------TDTTFANKLKQHLNA--------------------------NSCFKGERGR--------------------------------------------------------------------------------------------------------------------------------GFRIKHYAG--EVLYNTN------------------GFLEKNRDPLHVDLIQLLSLCK-------------------------------------------------CQLLN---LFSTKMHHDFLKPAT-------FSDS------------------------------------------------------------------------------------------------------------------------------------------------------------------------------------------------------------------------------------MNQSVIAKFK----GQLFKLMNKLE-----------------DTTPHFIRCIKPNS-------------------------------NQLPGLYE-ENHVLQQLRCCGVLEIV-RISRSG--------YPTRLTHQELAVRYGCLLLDTRIS----------------------------------------------------------------------------------------------------------------QDPLSTSKAILKQCNLPP-------------------------------------------------------------------------------------------------------------------------------EMYQVGYT-KIYLRT-GVISVLEERKKY
>HypMyo30B
VDDMTGLYYIH--------EAGILENLNVRSKMD---------------------------NLRPYTLMA-----NVLIAVNPLIRTV----------EPKVTDYIKTQ----------------------------------------------------------------------------------------------------------MGDCPPHPYAIAEVAFQQMALRTPA-------------------------------------------------------------QCQSIVISGESGAGKTETSKIVLRYLTSREHLALTANKGNVVQQDLAL------------------------------------------------------------------------------------------------------------------------------------------------------------------------------------------------------------------------------------------------------------------------------------------------------------ELDKRLWD-----TNPILEAFGNAKTLRNHN-SSRFGKFMKLQFKPGDNT-------------------LSGAFIETYLLEKFRVV--------------------------AQIPGERNFHIFYFLLSGADP-------------------------------------------------------------------------ELAKELKLE-------------------------------SVNNFDYLNQSG----------------------------------------------------------------------------------------------------------------------------CVSDPNVDDEILFDEVASALGSVN----IDAGLQKQVWTVLSGLLHLGNIRLKDRETAE--------------GDAGEVPPEATK-------------------------------------YVASCAELLGVDS---------------NNLLNVITTREISTR----------TENFTIRRTA--------------KEGSYVRDAIAKSMYNHLFKWILYKINGSLGHGDSSL-----------------------------------------------------------------PFIGVLDIFGFESFEE--------------------NDFEQLLINYANEALQAT-FNQQVFIAEQELFAAEGIEVG-------------------------------------KIVW--PDNRECIDLISQ---------------------------------------------------KPNGILPLLDQEAKMPKA-----------------------------SDEKWNATLHKTHAS--------------------------HPHFLPPHEKDKKY----------------------------------------------------------------------------------------------------------------------------EFIVKHFAT--RVPYTIG------------------NFIDKNNDTIPKDLEDFVTSSKS------------------------------------------------SLIKE---LFSSKMDVDTMNGVSSMSQL------------------------------------------------------------------------------------------------------------------------------------------------------------------------------------------------------------------------------------------HKQSVSAKFC----DQMQELTDTLN-----------------ATRSNFIRCIKPNP-------------------------------TMTPGIFD-NGYVVDQLRCSGMLATC-ELLKVG--------LPTRVAYEEICRIYKPVLPPSVTPMFNA------------------------------------------------------------------------------------------------------------YNDRTFTEAVLWSFRVES-------------------------------------------------------------------------------------------------------------------------------DAYRLGRT-KVFFKT-GKIALLDALLKV
>HypMyo30C
AADMTSLRHLH--------EAALAKNLEDRSALQ---------------------------NQRPYTFMA-----NVLIAVNPLRHLS----------EPNKMLFVGQP----------------------------------------------------------------------------------------------------------LDKCPPHPYNVAENAYRQLCAVRAVM------------------------------------------------------------QNQSIIISGESGSGKTETSKIILDFLTMRAVHRPALSS-SMSFTSDEETDPEPELTAKNRSVVGCMGPPRSSTLAMSYPQSSGKGKLSPV------------------------------------------------------------------------------------------------------------------------------------------------------------------------------------------------------------------------------------------------------------------AVGERLME-----TIPILESFGNAKTHRNHN-SSRFGKYMRLQFANETHE-------------------LSGASIDTYLLEKSRLV--------------------------FQPQGERNFHVFYELLYSDDTE------------------------------------------------------------------------CLETTFHLKPK-----------------------------TPEAYAYLNQSG----------------------------------------------------------------------------------------------------------------------------CLRSDLIDDAENYQNLISALQFIG----IRESTQHEIFRLVAGLLHMGNIKISQEDTEE--------------GETACIREDDVESQE----------------------------------AVRHASELLGVSS---------------EKLTDSILLKRIMTRGSRR------NSIYFIKRDV--------------RNAVYSRDTIAKTIYEHTFTWLMWKCAAALDYDSFRSDVV--------------------------------------------------------------PYIGVLDIFGFEDFEPKNR-----------------NSFEQLLINYANETLQSL-FNTCIFEAEQELYTSEHIYNPTNQSLLFPFPVAGQVHMVKDSDNEIDFLAKQVAPSGDLVTY--SDNRECLNLMAS---------------------------------------------------RHGGLFATIDNVSRLPMP-----------------------------SDRQLNERLHTLFKR--------------------------HPCFPTPHPKDRRD----------------------------------------------------------------------------------------------------------------------------TFLIRHYAG--TVSYTIN------------------SFIDKNNNIVSDQFEELLKSSSS------------------------------------------------RVLQD---LTGNTHSGNRARSASIASVKSGELSPLGGGSASSKRL-------------------------------------------------------------------------------------------------------------------------------------------------------------------------------------------------------------------------KGGSTSSLFS----TQMKGLTAELE-----------------GTSCNFVRCIKPNT-------------------------------QMKVGLFD-RPFVVEQLRCSGTVQAC-EVLRVG--------LPTRILYAEVVDVYRNLLPYKVFCRFD-------------------------------------------------------------------------------------------------------------SNDKLFTQAILWAYDFPT-------------------------------------------------------------------------------------------------------------------------------AAYRLGDT-RLFFCT-GKIDLLDKLLTP
>PhrMyo30A
ADDMTSLYYIH--------EAGVLHNLEERCKLDGGDGS----------------------GQKPYTFMA-----NVLIAVNPLRELA----------NPPISEVVNTA------------------------------------------------------------------------------------------------------------GSSPHPYSIAEMAYQQMVYNSGTDQP----------------------------------------------------------TNQSVVISGESGAGKTESSKIVLRHLTTRGLYGKKARGDEIETLSKTRQQHGT-------------------------------------------------------------------------------------------------------------------------------------------------------------------------------------------------------------------------------------------------------------------------------------------------------SLDHRLIE-----QNPILEAFGNAKTLRNYN-SSRFGKFMKLQFTSDGEFK------------------LAGALVETYLLEKSRLV--------------------------YQVDGERNFHIFYQLLAGASA-------------------------------------------------------------------------AARKEFELT-------------------------------KPQDFCYLNQSG----------------------------------------------------------------------------------------------------------------------------CYIAEETDDHACFEAVVRGLSCVG----IDEQVQHIIFSVVAGLLHLGNIEFEEEDTPE--------------GEAAVIEKESAKR------------------------------------AIVVVSKLLGVKE---------------EDLWKVMMTRDIVTP----------EQTFTVRRNE--------------QAAVYARDAIAKALYSRLFDWVIKQVNSSLGHDPNPL-----------------------------------------------------------------PYIGVLDIFGFESFQR--------------------NDFEQLLINYTNEVLQAT-FNNQVFIAEMELYKREGITVG-------------------------------------KIKW--PDNRECVDLIAS---------------------------------------------------KPNGILALLDAEAMNPQP-----------------------------SDAKFLRTLHSKHAR--------------------------HAYFPRPHPKDMEH----------------------------------------------------------------------------------------------------------------------------MFIVRHFAG--AVSYTIG------------------SFIDKNNDSIPPDMAKLFLGSTN------------------------------------------------KLLPA---FFKQEADNSRPGKRK-----------------------------------------------------------------------------------------------------------------------------------------------------------------------------------------------------------------------------------------------LTKSVAAKFS----NQMQELVDTLD-----------------ATRCNFIRCIKPNA-------------------------------LMRVGMFD-PRYVVGQLRCQGIMQTA-QVLKVG--------LPTRVSYSELVGAYKKFMPPDAQRLFAN------------------------------------------------------------------------------------------------------------QSDPTLITAILWAFQVPM-------------------------------------------------------------------------------------------------------------------------------DAYKLGIT-KLFFKS-GKIAVLDSILKI
>PhrMyo30B
VDDMTSLYYIH--------EAGILENLFVRSKAD---------------------------NLRPYTLMA-----NVLIAVNPLVRTV----------EPKVTDYIKTQ----------------------------------------------------------------------------------------------------------MGDRPPHPYSIAEVAFQQMALRTPA-------------------------------------------------------------QCQSIVISGESGAGKTETSKIVLRYLTSREHLAFTANKGNDAQQDLAL------------------------------------------------------------------------------------------------------------------------------------------------------------------------------------------------------------------------------------------------------------------------------------------------------------ELDKRLWD-----TNPILEAFGNAKTLRNHN-SSRFGKFMKLQFKPGDNT-------------------LSGAFIETYLLEKFRVV--------------------------AQIPGERNFHIFYFLLSGADQ-------------------------------------------------------------------------ALTKELKLE-------------------------------SVNNFDYLNQSG----------------------------------------------------------------------------------------------------------------------------CVSDPNVDDEILFDEVASALGSVN----IDAALQKQVWTILSGLLHLGNIRLKDRETAE--------------GDAGEVTPEAQK-------------------------------------YVASCAELLGVDS---------------TNLLHVITTREISTR----------TENFTIKRTA--------------KEGSYVRDAIAKSIYNHLFKWILYRINTSLGHGDSSL-----------------------------------------------------------------PFIGVLDIFGFESFEE--------------------NDFEQLLINYANEALQAT-FNQQVFIAEQELFAAEGIEVG-------------------------------------KIVW--PDNRDCIDLISQ---------------------------------------------------KPNGILPLLDQEAKMPKP-----------------------------SDEKWNATLHKTHAG--------------------------HSHFLPPHEKDKKY----------------------------------------------------------------------------------------------------------------------------EFIVKHFAT--RVPYTIG------------------NFIDKNNDTIPKDLEDFVTSSKS------------------------------------------------SLIKE---LFSSKLDLDSMNGASNLSQL------------------------------------------------------------------------------------------------------------------------------------------------------------------------------------------------------------------------------------------HKQSVSAKFC----DQMQELTDTLN-----------------ATRCNFIRCIKPNP-------------------------------TMSPGVFD-HGYVVDQLRCSGMLATC-ELLKVG--------LPTRVAYEEICRIYKPVLPPSVTPMFDA------------------------------------------------------------------------------------------------------------YNDRTFTEAVLWSFRVEP-------------------------------------------------------------------------------------------------------------------------------DAYRLGRT-KVFFKT-GKIALLDALLKV
>PhrMyo30C
AADMTSLRHLH--------EAALAKNLEDRAGLQ---------------------------NQRPYTFMA-----NVLIAVNPLRQVP----------DPDKMLFVGQP----------------------------------------------------------------------------------------------------------LDRCPPHPYNVAESAYRQLCAVRAVM------------------------------------------------------------QNQSIIISGESGSGKTETSKIILDFLTMRAVHNPALSSA--SCTSDDEMEPE--ITAHSRPVLGCRGPPGSSTLAMSYPQSSGKRKLSPV------------------------------------------------------------------------------------------------------------------------------------------------------------------------------------------------------------------------------------------------------------------AVGERLME-----TIPILESFGNAKTHRNHN-SSRFGKYMRLQFANETHE-------------------LSGASIDTYLLEKSRLV--------------------------FQPQGERNFHVFYELLHSDDAE------------------------------------------------------------------------YLEKSLHLKPK-----------------------------MPEAYSYLNQSG----------------------------------------------------------------------------------------------------------------------------CMRSDLIDDAENFGNLKSALKFIG----IRDSAQHEIFRLVAGLLHMGNIHISQEDTEE--------------GETACIREDDVESQE----------------------------------AVRHASELLGVSA---------------EQLTECILLKRIMTRGSRR------NSIYFIKRDV--------------RNAVYSRDTIAKTIYENTFTWLMWECAAALDYDSFRSDVV--------------------------------------------------------------PYIGVLDIFGFEDFEPKNR-----------------NSFEQLLINYANETLQSL-FNACIFEAEQELYKSEHIYHPTNHSLSFPFPLAGQPVKVKDPDNEIDFLAEQVAPSGDLVAY--SDNRECLNLIAS---------------------------------------------------RHGGLFATIDNVSRLPMP-----------------------------SDRKLNERLHTLFKR--------------------------HPCFPTPHPKDIRD----------------------------------------------------------------------------------------------------------------------------TFLIRHYAG--TVSYTID------------------SFVDKNNNIISDQFEELLKNSSS------------------------------------------------RVLQD---LTGNSRNGNRARSASNVSTKSAGLSPLGGGSASSKRL-------------------------------------------------------------------------------------------------------------------------------------------------------------------------------------------------------------------------KGGSTSNLFS----TQMKGLTTELE-----------------GTSCNFVRCIKPNT-------------------------------QMKVGVFD-RPFVVEQLRCSGTVQAC-EVLRVG--------LPTRILYAEVVDVYRNLLPYEVFRRFD-------------------------------------------------------------------------------------------------------------YNDKLFTQAILWAYDFPT-------------------------------------------------------------------------------------------------------------------------------GAYRLGDT-RLFFRT-GKIDLLDKLLTP
>PhsMyo30A
ADDMTSLYYIH--------EAGVLHNLEERCKLDGGDGT----------------------GQKPYTFMA-----NVLIAVNPLRELP----------NPSVSEVVNTA------------------------------------------------------------------------------------------------------------GSAPHPYSIAEMAYQQMVYNSGTDQP----------------------------------------------------------TNQSVVISGESGAGKTESSKIVLRHLTTRGLYGKKARGDDIENMSKTRQQHGT-------------------------------------------------------------------------------------------------------------------------------------------------------------------------------------------------------------------------------------------------------------------------------------------------------SLDHRLIE-----QNPILEAFGNAKTLRNYN-SSRFGKFMKLQFTADGEFK------------------LAGALVETYLLEKSRLV--------------------------YQVDGERNFHIFYQLLAGASP-------------------------------------------------------------------------QARKEFELT-------------------------------QAEDFCYLNQSG----------------------------------------------------------------------------------------------------------------------------CYIAEETDDRACFEAVVRGLSCVG----IDEQVQHVIFSVVAGLLHLGNIEFDEEDTPE--------------GEAAVIEKDSAKR------------------------------------AIVAASRLLGVNE---------------QDLRKVIMTRDIVTR----------EETYTVRRNE--------------QAAVYARDAIAKALYSRMFDWVIKQVNSSLGHDPNPL-----------------------------------------------------------------PYIGVLDIFGFESFQR--------------------NDFEQLLINYTNEVLQAT-FNNQVFIAEMELYKREGITVG-------------------------------------RIKW--PDNRECVDLIAS---------------------------------------------------KPNGILSLLDAEAMNPQP-----------------------------SDAKFLRTLHSKHSK--------------------------HPYFPRPHPKDMEH----------------------------------------------------------------------------------------------------------------------------MFIVRHFAG--AVSYTIG------------------SFIDKNNDSIPPDMSNLFSGSSN------------------------------------------------KLVPA---FFKQEVDTSRPGKRK-----------------------------------------------------------------------------------------------------------------------------------------------------------------------------------------------------------------------------------------------LTKSVAAKFS----NQMQELVDTLD-----------------ATRCNFIRCIKPNA-------------------------------LMRVGMFD-PRYVVGQLRCQGIMQTA-QVLKVG--------LPTRVSYSELVGAYKKFMPADAQRLFAN------------------------------------------------------------------------------------------------------------QSDPTLITAILWAFQVPM-------------------------------------------------------------------------------------------------------------------------------DAYKLGIT-KLFFKA-GKIAVLDSILKI
>PhsMyo30B
VDDMTSLYYIH--------EAGILENLYVRSKMD---------------------------NLRPYTLMA-----NVLIAVNPLVRTV----------EPKVTDYIKTQ----------------------------------------------------------------------------------------------------------MGDRPPHPYAIAEVAFQQMALRTPA-------------------------------------------------------------QCQSIVISGESGAGKTETSKIVLRYLTSREHLAISANKGDATQQDLAL------------------------------------------------------------------------------------------------------------------------------------------------------------------------------------------------------------------------------------------------------------------------------------------------------------ELDKRLWD-----TNPILEAFGNAKTLRNHN-SSRFGKFMKLQFKPGDNT-------------------LTGAFIETYLLEKFRVV--------------------------AQIPGERNFHIFYFLLSGADQ-------------------------------------------------------------------------ALTKELKLE-------------------------------PVNNFDYLNQSG----------------------------------------------------------------------------------------------------------------------------CVSDPNVDDEILFDEVASALTSVN----IDAGLQKQVWTILSGLLHLGNIRLKDRETAE--------------GDAGEVTPEAQK-------------------------------------YVASCAELLGVDS---------------NNLLQVITTREISTR----------TENFTIKRSA--------------KEGSYVRDAIAKSIYNHLFKWILFKINSSLGHGDSSL-----------------------------------------------------------------PFIGVLDIFGFESFEE--------------------NDFEQLLINYANEALQAT-FNQQVFIAEQELFAAEGIEVG-------------------------------------KIIW--PDNRECIDLISQ---------------------------------------------------KPNGILPLLDQEAKMPKP-----------------------------SDEKWNATLHKTHAN--------------------------HPHFLAPHEKDKKY----------------------------------------------------------------------------------------------------------------------------EFIVKHFAT--RVPYTIG------------------NFIDKNNDTIPKDLEDFVTSSKS------------------------------------------------SLIKE---LFSSKLDLDTMNGSSNMSQL------------------------------------------------------------------------------------------------------------------------------------------------------------------------------------------------------------------------------------------HKQTVSAKFC----DQMQELTDTLN-----------------ATRCNFIRCIKPNP-------------------------------TMSPGVFD-HGYVVDQLRCSGMLATC-ELLKVG--------LPTRVSYEEICRIYKPVLPPSVTPMFDA------------------------------------------------------------------------------------------------------------YNDRTFTEAVLWSFRVEP-------------------------------------------------------------------------------------------------------------------------------DAYRLGRT-KVFFKT-GKIALLDALLKV
>PhsMyo30C
ASDMTSLRHLH--------EAALAKNLEDRAALQ---------------------------NQRPYTFMA-----NVLIAVNPLRQLP----------EPDKMLFVGQP----------------------------------------------------------------------------------------------------------LDRCPPHPYNVAESAYRQLCAVRAVM------------------------------------------------------------QNQSIIISGESGSGKTETSKIILDFLTMRAVHNPALSSASASCTSDDEMEPE--LTAHNRPVLGCMGPPGSSTLAMSYPQSSGKRKLSPV------------------------------------------------------------------------------------------------------------------------------------------------------------------------------------------------------------------------------------------------------------------AVGERLME-----TIPILESFGNAKTHRNHN-SSRFGKYMRLQFANETHE-------------------LSGASIDTYLLEKSRLV--------------------------FQPQGERNFHVFYELLHSDDTE------------------------------------------------------------------------YLENALHLKPK-----------------------------KPEDYSYLNQSG----------------------------------------------------------------------------------------------------------------------------CMRSDLIDDAENFRNLKSALQFIG----IRESAQHEIFRLVAGLLHMGNIHISQEDTEE--------------GETACIREDDEASQE----------------------------------AVRHASELLGVSK---------------EQLTESILLKRIMTRGSRR------NSIYFIKRDV--------------RNAVYSRDTIAKTIYENTFTWLMWECAAALDYDSFRSDVV--------------------------------------------------------------PYIGVLDIFGFEDFEPKNR-----------------NSFEQLLINYANETLQSL-FNACIFEAEQELYKSEHIYHPTNHSLSFPFPLAGQPLKLKDPDNEIDFLAEQVAPSGDLVAY--SDNRECLNLIAS---------------------------------------------------RHGGLFATIDNVSRLPMP-----------------------------SDRKLNERLHTLFKR--------------------------HPCFPTPHPKDIRD----------------------------------------------------------------------------------------------------------------------------TFLIRHYAG--TVSYTID------------------SFVDKNNNIISDQFEELLKNSSS------------------------------------------------RVLQD---LTGNSRNGNRARSASNVSTKSAGLSPLGGGSASSKRL-------------------------------------------------------------------------------------------------------------------------------------------------------------------------------------------------------------------------KGGSTSNLFS----TQMKGLTTELE-----------------GTSCNFVRCIKPNT-------------------------------QMKVGHFD-RPFVVEQLRCSGTVQAC-EVLRVG--------LPTRILYAEVVDVYRNLLPYEVFRRFD-------------------------------------------------------------------------------------------------------------SNDKLFTQAILWAYDFPT-------------------------------------------------------------------------------------------------------------------------------GAYRLGDT-RLFFRT-GKIDLLDKLLTP
>AngMyo3
MDDLAALDVLT--------EDAIVEQLQKRYE-----------------------------TNQIYTYIG-----DILIAVNPFSQVG-------LYTTQHQRKYTGQA----------------------------------------------------------------------------------------------------------RSDNPPHIFAIADAAHQALVHQR---------------------------------------------------------------QNQAIVISGESGSGKTESANLLLKQLVYLGKAVTK-------------------------------------------------------------------------------------------------------------------------------------------------------------------------------------------------------------------------------------------------------------------------------------------------------------------------NLEERILQ-----VNPIMEAFGNARTGINAN-SSRFGKYLELTMARSGK--------------------VNGARIFVYLLEQSRVV--------------------------KQAEGEGNFHVFYYMYDGLQAE------------------------------------------------------------------------GRLEEYYLHPS-----------------------------YRKTHRYLQ-------------------------------------------------------------------------------------------------------------------------------ETATLPKTNVDRWKQLLASFRVLG----FKDDEVDMVNRVLAAILNLGDIEFGEMDSNDNT------------DSRARVIDVA---------------------------------------PMHRVSKLLGVDS---------------ADLLEALSSNSVVTR----------GETITRHNNV--------------AEACTARDAMAKGLYGRLFDWMVNQINLLLVHNRNSNSSEQ-------------------------------------------------------------LAVGLLDIFGFENFSK--------------------NSFEQLCINIANEQIQYY-FNQHIFTWEQQEYMAEGIPVD-------------------------------------LVEF--ADNRPVLDMLLS---------------------------------------------------RPLGLLALLDEESRFPRS-----------------------------TDRSLIEKFHNNVK---------------------------SKFYQRPKSDAV------------------------------------------------------------------------------------------------------------------------------CFAIHHFAG--RVVYQAD------------------GFLEKNRNFLPAEIIQLIRQSQY------------------------------------------------DMIRF---LFQCPITKTGNLYSAIQDTGSRQNVPSFIKVDTK-------------EKFNSRGLASQSR--------------------------------------------------------------------------------------------------------------------------------------------------------------------------------------------------AQQTVATYFR----YSLMDLLQKMV-----------------TGTPQFIRCIKPNE-------------------------------LKAAKSFD-AAKVLKQLRYTGVLETI-RIRQHG--------FSHRFTFADFLRKYCFLAYSFEERV---------------------------------------------------------------------------------------------------------------VSNRESCRLLLVRLKM---------------------------------------------------------------------------------------------------------------------------------DGWALGKS-KVFLKY-YHVEYLSKLYEE
>MdMyo16
NDDLATLSELN--------DGSLLYEIQKRFG-----------------------------NNQIYTYIG-----DILLLVNPFKELP-------IYSNMVMQLYLSNTGRL-------------------------------------------------------------------------------------------------------CSSLPPHIFSCAERAYHMLFQEQ---------------------------------------------------------------RPQCFILSGESGSGKSEASKQIVRHLTCRSTSSKC-------------------------------------------------------------------------------------------------------------------------------------------------------------------------------------------------------------------------------------------------------------------------------------------------------------------------LFDCKIKN-----VNCILEAFGHAKTTLNDL-SSCFIKYFELQFCEQQKC-------------------LTGGRIYTYMLEKTRLV--------------------------SQPLSQSNFLIFYLLMDGLTA-------------------------------------------------------------------------EEKYALHLN-------------------------------NLSSHRYLNRSILED-------------------------------------------------------------------------------------------------------------------------ITIAANNVNREKLAALKQALTAIG----FSNLEVENLFVIIAAVLHIGDIRFTALTD----------------ADTAFVSDLQ---------------------------------------LLEQVAAMLQVSP---------------DELVSALTTDIQYFK----------GETITRRHSX--------------KLAEFYRDLLAKSIYSRLFSFLVNTMNCYLHSQDEHNSFQT-------------------------------------------------------------LEIGILDIFGFEEFQK--------------------NEFEQLCVNMTNEKIHQY-INEVLFLQEQTECVQEGVTMET------------------------------------TYSP--SNQTAALDFFFQ---------------------------------------------------KPSGFLSLLDEESQGFVS-----------------------------LESNLPKRLQSLLESSN------------------------SNAVYSAIKDGNGNVAIKDHCT--------------------------------------------------------------------------------------------------------------------TFTIMHYAG--RVTYEAV------------------GAIEKNKDSLSQSLLFVMKTSEN------------------------------------------------IVINQ---LFQSKLTQTGSLVSPYPSFK-VRWSRSIMLSKKTPAASVT------SETKKYLELSKMFKKKGTSTFLQRLERG------------------------------------------------------------------------------------------------------------------------------------------------------------------------------------GPVTVASQLR----KSLMDIIGKLQ-----------------KGTPHFIHCIKPNN-------------------------------SKLPDTFD-NFYVSAQLQYIGVLEMV-KIIRYG--------YPVRLSFNDFLSRYKALADTLPGEKKK-------------------------------------------------------------------------------------------------------------LSAEEKCQLVLQQCKL---------------------------------------------------------------------------------------------------------------------------------QGWQTGVR-KVFLKY-WQADQLNDLCLQ
>XlMhc2
IEDMAMMTHLN--------EPSVLYNLKERYA-----------------------------AWMIYTYSG-----LFCATVNPYKWLP-------VYNPEVVAAYRGKK----------------------------------------------------------------------------------------------------------RQEAPPHIFSISDNAYQFMLTDR---------------------------------------------------------------ENQSVLITGESGAGKTVNTKRVIQYFATIAAIGDKKKEEPGKIQG---------------------------------------------------------------------------------------------------------------------------------------------------------------------------------------------------------------------------------------------------------------------------------------------------------------NLEDQIIQ-----ANPLLEAFGNAKTVRNDN-SSRFGKFIRIHFGTTGK--------------------LSSADIETYLLEKSRVT--------------------------FQLSAERSYHIFYQIMSNKKP-------------------------------------------------------------------------ELIDMLLVTT------------------------------NPYDFAYVSQG-----------------------------------------------------------------------------------------------------------------------------EITVASIDDQEELMATDSAIDILG----FNADEKIGIYKLTGAVMHYGNMKFKQK------------------QREEQAEQDGTE-------------------------------------VADKIAYLMGLNS---------------ADLLKALCYPRVKVG----------NEYVTKGQTV--------------QQVYNSVGALGKSVYEKMFLWMVIRINQQLDIKQPRQ-----------------------------------------------------------------HFIGVLDIAGFEIFDM--------------------NSLEQLCINFTNEKLQQF-FNHHMFVLEQEEYKKEGIDWE-------------------------------------FIDFG-MDLAACIELIE----------------------------------------------------KPMGIFSILEEECMFPKA-----------------------------TDTSFKNKLHDQHLGK-------------------------CNNFQKPKPGKGKAEA--------------------------------------------------------------------------------------------------------------------------HFSLVHYAG--TVDYNIS------------------GWLDKNKDPLNETVIGLYQKSSI------------------------------------------------KLLCF---LYAAHAGAEADAGKKGAKKKGS----------------------------------------------------------------------------------------------------------------------------------------------------------------------------------------------------------------------------------------SFQTVSALFR----ENLNKLMSNLR-----------------STHPHFVRCLIPNE-------------------------------TKTPGAMD-HYLVMHQLRCNGVLEGI-RICRKG--------FPSRIIYGDFKQRYKILNASAIPDGQF-------------------------------------------------------------------------------------------------------------IDSKKASEKLLGSIDVDH-------------------------------------------------------------------------------------------------------------------------------TQYKFGHT-KVFFKA-GLLGTLEEMRDE
>XlMhc1
IEDMAMMTHLN--------EASVLYNLKERYA-----------------------------AWMIYTYSG-----LFCATVNPYKWLP-------VYNPEVVAGYRGKK----------------------------------------------------------------------------------------------------------RMETPPHIFSLSDNAYQAMLTDR---------------------------------------------------------------ENQSVLITGESGAGKTVNTKRVIQYFATIAALGEAGKKKELSNSLQG-------------------------------------------------------------------------------------------------------------------------------------------------------------------------------------------------------------------------------------------------------------------------------------------------------------NLEDQIIE-----ANPLLEAFGNAKTVRNDN-SSRFGKFIRIHFGTTGK--------------------LSSADIETYLLEKSRVT--------------------------FQLSAERSYHIFYQILTNKKP-------------------------------------------------------------------------ELVEMLLVTT------------------------------NPYDFPSISQG-----------------------------------------------------------------------------------------------------------------------------EIVVKSINDEEELMATDNAIDILG----FNQEEKLGIYKMTGAVMHYGNMKFKQK------------------QREEQAEPDSVE-------------------------------------VADKIAYLMGLNS---------------ADLLKALCYPRVKVG----------NEFVTKGQTV--------------PQVYNAVGALSKSVFEKLFLWMVTRINQQLDTKQPRQ-----------------------------------------------------------------FFIGVLDIAGFEIFDF--------------------NSLEQLCINFTNEKLQQF-FNHHMFVLEQEEYKKEGIEWE-------------------------------------FIDFG-MDLAACIELIE----------------------------------------------------KPLGIFSILEEQCMFPKS-----------------------------TDNSFKDKLYEQHLGK-------------------------CKNFEKPKPGKGKAEA--------------------------------------------------------------------------------------------------------------------------HFSLVHYAG--TVDYNIS------------------GWLEKNKDPLNESVIQLYQKSSV------------------------------------------------KLLSL---LYSAFAAAEADAAGKGGKKKKGS---------------------------------------------------------------------------------------------------------------------------------------------------------------------------------------------------------------------------------------SFQTVSGLFR----ENLGKLMTNLR-----------------STHPHFVRCLIPNE-------------------------------SKTPGIMD-NHLLIHQLRCNGVLEGI-RICRKG--------FPSRILYGDFKQRYKVLNASAIPEGQF-------------------------------------------------------------------------------------------------------------IDNKKACEKLLGSIDIDH-------------------------------------------------------------------------------------------------------------------------------TQYKLGHT-KVFFKA-GLLGTLEEMRDE
>BrMhc11
IEDMAMMTHLN--------EPSVLYNLKERYA-----------------------------AWMIYTYSG-----LFCATVNPYKWLP-------VYDAEVVAAYRGKK----------------------------------------------------------------------------------------------------------RMEAPPHIFSVSDNAYQFMLTDR---------------------------------------------------------------ENQSVLITGESGAGKTVNTKRVIQYFATVAVQGPEKKKEQASGKMQG-------------------------------------------------------------------------------------------------------------------------------------------------------------------------------------------------------------------------------------------------------------------------------------------------------------SLEDQIIA-----ANPLLEAYGNAKTVRNDN-SSRFGKFIRIHFGTSGK--------------------LASADIETYLLEKSRVT--------------------------FQLPDERGYHIFYQMMTNHKP-------------------------------------------------------------------------ELIEMTLITT------------------------------NPYDFPMCSQG-----------------------------------------------------------------------------------------------------------------------------QITVASIDDKEELVATDTAIDILG----FNAEEKMGIYKFTGAVLHHGNMKFKQK------------------QREEQAEPDGTE-------------------------------------EADKIAYLLGLNS---------------ADMLKALCYPRVKVG----------NEFVTKGQTV--------------PQVYNSVSALSKSIYERMFLWMVIRINQMLDTKQQRN-----------------------------------------------------------------FFIGVLDIAGFEIFDF--------------------NSMEQLCINFTNEKLQQF-FNHHMFVLEQEEYKKEGIVWE-------------------------------------FIDFG-MDLAACIELIE----------------------------------------------------KPLGIFSILEEECMFPKA-----------------------------TDTSFKNKLYDQHLGK-------------------------CNAFQKPKPAKGKAEA--------------------------------------------------------------------------------------------------------------------------HFSLVHYAG--TVDYNIS------------------GWLDKNKDPLNESVVQLYQKSSV------------------------------------------------KLLAT---LYPPVVEETGGGKKGGKKKGG-----------------------------------------------------------------------------------------------------------------------------------------------------------------------------------------------------------------------------------------SMQTVSSQFR----ENLGKLMTNLR-----------------STHPHFVRCLIPNE-------------------------------SKTPGLME-NFLVIHQLRCNGVLEGI-RICRKG--------FPSRILYGDFKQRYKVLNASVIPEGQF-------------------------------------------------------------------------------------------------------------IDNKKASEKLLGSIDVNH-------------------------------------------------------------------------------------------------------------------------------DEYRFGHT-KVFFKA-GLLGTLEEMRDE
>BrMhc10
IEDMAMFTFLH--------EPAVLFNLKERYA-----------------------------AWMIYTYSG-----LFCVTVNPYKWLP-------VYNQEVVLAYRGKK----------------------------------------------------------------------------------------------------------RSEAPPHIFSISDNAYQYMLSDR---------------------------------------------------------------ENQSILITGESGAGKTVNTKRVIQYFASIAASPTKKETTEKKG-----------------------------------------------------------------------------------------------------------------------------------------------------------------------------------------------------------------------------------------------------------------------------------------------------------------TLEDQIIQ-----CNPALEAFGNAKTIRNDN-SSRFGKFIRIHFAANGK--------------------LASADIETYLLEKSRVT--------------------------FQLKAERDYHIFYQILSQKKP-------------------------------------------------------------------------ELLEMLLITA------------------------------NPYDYAFISQG-----------------------------------------------------------------------------------------------------------------------------ETQVASINDADELMATDEAFDVLG----FTQEEKNSIYKLIGAIMHYGNMKFKQK------------------QREEQAEADGTE-------------------------------------DADKSAYLMGLNS---------------ADLLKALCHPRVKVG----------NEWVTKGQNV--------------QQVYYAVGALSKSVYEKMFLWMVVRINQSLDTRQPRQ-----------------------------------------------------------------YFIGVLDIAGFEIFDF--------------------NTFEQLCINFTNEKLQQF-FNHHMFVLEQEEYKKEGIEWT-------------------------------------FIDFG-MDLQACIDLIE----------------------------------------------------KPMGIMSILEEECMFPKA-----------------------------SDATFKAKLYDNHLGK-------------------------SNNFQKPRIIKGKPEA--------------------------------------------------------------------------------------------------------------------------HFSLVHYAG--TVDYNIN------------------NWLVKNKDPLNETVVGLYQKSTM------------------------------------------------KLLSN---LFANYTGADLAMEGGGGKTKEKKKKGS-----------------------------------------------------------------------------------------------------------------------------------------------------------------------------------------------------------------------------------SFQTVSALHR----ENLNKLMTNLR-----------------STHPHFVRCIIPNE-------------------------------TKTPGAME-NPLVMHQLRCNGVLEGI-RICRKG--------FPNRILYGDFKQRYRILNPAAIPDGQF-------------------------------------------------------------------------------------------------------------IDSRKGAEKLLGSLDIDH-------------------------------------------------------------------------------------------------------------------------------NQYKFGHT-KVFFKA-GLLGTLEEMRDD
>BrMhc9
IEDMAMFTFLH--------EPAVLFNLKERYA-----------------------------AWMIYTYSG-----LFCVTVNPYKWLP-------VYNQEVVVAYRGKK----------------------------------------------------------------------------------------------------------RSEAPPHIFSISDNAYQYMLSDR---------------------------------------------------------------ENQSILITGESGAGKTVNTKRVIQYFASIAAGSSKKDSSSEKKG----------------------------------------------------------------------------------------------------------------------------------------------------------------------------------------------------------------------------------------------------------------------------------------------------------------TLEDQIIQ-----CNPALEAFGNAKTIRNDN-SSRFGKFIRIHFAASGK--------------------LASADIETYLLEKSRVT--------------------------FQLKAERDYHIFYQILSQKKP-------------------------------------------------------------------------ELLEMLLITA------------------------------NPYDYAFISQG-----------------------------------------------------------------------------------------------------------------------------ETQVASIDDSDELMATDEAFDVLG----FTQEEKNSIYKLIGAIMHYGNMKFKQK------------------QREEQAEADGTE-------------------------------------DADKSAYLMGLNS---------------ADLIKALCHPRVKVG----------NEWVTKGQNV--------------QQVYYAIGALSKSVYEKMFLWMVVRINQSLDTKQPRQ-----------------------------------------------------------------YFIGVLDIAGFEIFDF--------------------NTFEQLCINFTNEKLQQF-FNHHMFVLEQEEYKKEGIDWE-------------------------------------FIDFG-MDLQACIDLIE----------------------------------------------------KPMGIMSILEEECMFPKA-----------------------------SDATFKAKLYDNHLGK-------------------------SNNFQKPRIVKGKPEA--------------------------------------------------------------------------------------------------------------------------HFSLVHYAG--TVDYNIN------------------NWLVKNKDPLNETVVGLYQKSTM------------------------------------------------KLLSN---LFAGYAGAESAADGGGGGKGKEKKKKGS----------------------------------------------------------------------------------------------------------------------------------------------------------------------------------------------------------------------------------SFQTVSALHR----ENLNKLMTNLR-----------------STHPHFVRCIIPNE-------------------------------TKTPGAME-NPLVMHQLRCNGVLEGI-RICRKG--------FPNRILYGDFKQRYRILNPAAIPEGQF-------------------------------------------------------------------------------------------------------------IDSRKGAEKLLGSLDIDH-------------------------------------------------------------------------------------------------------------------------------NQYRFGHT-KVFFKA-GLLGTLEEMRDD
>BrMhc8
IEDMAMFTFLH--------EPAVLFNLKERYA-----------------------------AWMIYTYSG-----LFCVTVNPYKWLP-------VYNQEVVVAYRGKK----------------------------------------------------------------------------------------------------------RSEAPPHIFSISDNAYQYMLSDR---------------------------------------------------------------ENQSILITGESGAGKTVNTKRVIQYFASIAASPTKKETTEKKG-----------------------------------------------------------------------------------------------------------------------------------------------------------------------------------------------------------------------------------------------------------------------------------------------------------------TLEDQIIQ-----CNPALEAFGNAKTIRNDN-SSRFGKFIRIHFAASGK--------------------LASADIETYLLEKSRVT--------------------------FQLKAERDYHIFYQILSQKKP-------------------------------------------------------------------------ELLEMLLITA------------------------------NPYDYAFISQG-----------------------------------------------------------------------------------------------------------------------------ETQVASINDADELMATDEAFDVLG----FTQEEKNSIYKLTGAIMHYGNMKFKQK------------------QREEQAEADGTE-------------------------------------DADKSAYLMGLNS---------------ADLIKALCHPRVKVG----------NEWVTKGQNV--------------QQVYYAIGALSKSVYEKMFLWMVVRINQSLDTKQPRQ-----------------------------------------------------------------YFIGVLDIAGFEIFDF--------------------NTFEQLCINFTNEKLQQF-FNHHMFVLEQEEYKKEGIEWT-------------------------------------FIDFG-MDLQACIDLIE----------------------------------------------------KPMGIMSILEEECMFPKA-----------------------------SDATFKAKLYDNHLGK-------------------------SNNFQKPRIVKGKPEA--------------------------------------------------------------------------------------------------------------------------HFSLVHYAG--TVDYNIN------------------NWLVKNKDPLNETVVGLYQKSTM------------------------------------------------KMLSI---LFANYAGAESAAEGGGGKTKEKKKKGS-----------------------------------------------------------------------------------------------------------------------------------------------------------------------------------------------------------------------------------SFQTVSALHR----ENLNKLMTNLR-----------------STHPHFVRCIIPNE-------------------------------TKTPGAME-NPLVMHQLRCNGVLEGI-RICRKG--------FPNRILYGDFKQRYRILNPAAIPDGQF-------------------------------------------------------------------------------------------------------------IDSRKGAEKLLGSLDIDH-------------------------------------------------------------------------------------------------------------------------------NQYKFGHT-KVFFKA-GLLGTLEEMRDD
>BrMhc17
IEDMAMMTHLN--------EPSVLYNLKERYA-----------------------------AWMIYTYSG-----LFCATVNPYKWLP-------VYDAEVVAAYRGKK----------------------------------------------------------------------------------------------------------RMEAPPHIFSVSDNAYQFMLTDR---------------------------------------------------------------ENQSVLITGESGAGKTVNTKRVIQYFATVAVQGPEKKKEQASGKMQG-------------------------------------------------------------------------------------------------------------------------------------------------------------------------------------------------------------------------------------------------------------------------------------------------------------SLEDQIIA-----ANPLLEAYGNAKTVRNDN-SSRFGKFIRIHFGTTGK--------------------LASADIETYLLEKSRVT--------------------------FQLPDERGYHIFYQMMTNHKP-------------------------------------------------------------------------ELIEMTLITT------------------------------NPYDFPMCSQG-----------------------------------------------------------------------------------------------------------------------------QITVASIDDKEELVATDTAIDILG----FNNEEKMGIYKFTGAVLHHGNMKFKQK------------------QREEQAEPDGTE-------------------------------------EADKIGYLLGLNS---------------ADMLKALCYPRVKVG----------NEFVTKGQTV--------------PQVYNSVSALSKSIYERMFLWMVVRINQMLDTKQQRN-----------------------------------------------------------------FFIGVLDIAGFEIFDF--------------------NSMEQLCINFTNEKLQQF-FNHHMFVLEQEEYKKEGIVWE-------------------------------------FIDFG-MDLAACIELIE----------------------------------------------------KPLGIFSILEEECMFPKA-----------------------------TDTSFKNKLYDQHLGK-------------------------CNAFQKPKPAKGKAEA--------------------------------------------------------------------------------------------------------------------------HFSLVHYAG--TVDYNIS------------------GWLDKNKDPLNESVVQLYQKSSV------------------------------------------------KLLAT---LYPPVVEETGGGKKGGKKKGG-----------------------------------------------------------------------------------------------------------------------------------------------------------------------------------------------------------------------------------------SMQTVSSQFR----ENLGKLMTNLR-----------------STHPHFVRCLIPNE-------------------------------SKTPGLME-NFLVIHQLRCNGVLEGI-RICRKG--------FPSRILYADFKQRYKVLNASVIPEGQF-------------------------------------------------------------------------------------------------------------IDNKKASEKLLGSIDVNH-------------------------------------------------------------------------------------------------------------------------------DEYRFGHT-KVFFKA-GLLGTLEEMRDE
>BrMhc22
IEDMAMMTHLN--------EPSVLYNLKERYA-----------------------------AWMIYTYSG-----LFCATVNPYKWLP-------VYDAEVVAAYRGKK----------------------------------------------------------------------------------------------------------RMEAPPHIFSVSDNAYQFMLTDR---------------------------------------------------------------ENQSVLITGESGAGKTVNTKRVIQYFATVAVQGGDKKKEQTPGKMQG-------------------------------------------------------------------------------------------------------------------------------------------------------------------------------------------------------------------------------------------------------------------------------------------------------------SLEDQIIA-----ANPLLEAYGNAKTVRNDN-SSRFGKFIRIHFGTTGK--------------------LASADIETYLLEKSRVT--------------------------FQLPDERGYHIFYQMMTNHKP-------------------------------------------------------------------------ELIEMTLITT------------------------------NPYDFPMCSQG-----------------------------------------------------------------------------------------------------------------------------QITVASIDDKEELVATDTAIDILG----FTGEEKMGIYKFTGAVLHHGNMKFKQK------------------QREEQAEPDGTE-------------------------------------EADKISYLLGLNS---------------AEMLKALCYPRVKVG----------NEFVTKGQTV--------------PQVYNSVSALSKSIYERMFLWMVIRINQMLDTKQQRN-----------------------------------------------------------------FFIGVLDIAGFEIFDF--------------------NSMEQLCINFTNEKLQQF-FNHHMFVLEQEEYKKEGIVWE-------------------------------------FIDFG-MDLAACIELIE----------------------------------------------------KPMGIFSILEEECMFPKA-----------------------------TDTSFKNKLYDQHLGK-------------------------CNAFQKPRPQKGKAEA--------------------------------------------------------------------------------------------------------------------------HFSLVHYAG--TVDYNVS------------------GWLDKNKDPLNESVVQLYQKSSV------------------------------------------------KLLAT---LYPPVVEDTSKKGGKKKGG-------------------------------------------------------------------------------------------------------------------------------------------------------------------------------------------------------------------------------------------SMQTVSSQFR----ENLGKLMTNLR-----------------STHPHFVRCLIPNE-------------------------------SKTPGLME-NFLVIHQLRCNGVLEGI-RICRKG--------FPSRILYADFKQRYKVLNASVIPEGQF-------------------------------------------------------------------------------------------------------------IDNKKASEKLLGSIDVNH-------------------------------------------------------------------------------------------------------------------------------DEYRFGHT-KVFFKA-GLLGTLEEMRDE
>BrMhc21
IEDMAMMTHLN--------EPTVLYNLKERYA-----------------------------AWMIYTYSG-----LFCVTVNPYKWLP-------VYDAVVVSGYRGKK----------------------------------------------------------------------------------------------------------RIEAPPHIFSISDNAYQFMLTDR---------------------------------------------------------------ENQSILITGESGAGKTVNTKRVIQYFATIAVAGKQKQEPIPGKMQG--------------------------------------------------------------------------------------------------------------------------------------------------------------------------------------------------------------------------------------------------------------------------------------------------------------SLEDQIIA-----ANPLLEAYGNAKTVRNDN-SSRFGKFIRIHFGTTGK--------------------LASADIETYLLEKSRVT--------------------------FQLSAERSYHIFYQLCTGHKP-------------------------------------------------------------------------ELLEALLITT------------------------------NPYDYPMISQG-----------------------------------------------------------------------------------------------------------------------------EITVKSINDVEEFIATDTAIDILG----FNAEEKVGIYKLTGAVMHHGNMKFKQK------------------QREEQAEPDGTE-------------------------------------VADKIAYLLGLNS---------------ADMLKALCYPRVKVG----------NEFVTKGQTV--------------PQVNNATMALCKSVYEKMFLWMVVRINEMLDTKQPRQ-----------------------------------------------------------------FFIGVLDIAGFEIFDF--------------------NSLEQLCINFTNEKLQQF-FNHHMFVLEQEEYKKEGIEWE-------------------------------------FIDFG-MDLAACIELIE----------------------------------------------------KPMGIFSILEEECMFPKA-----------------------------TDTTFKNKLHDQHLGK-------------------------TNCFQKPKPAKGKAEA--------------------------------------------------------------------------------------------------------------------------HFSLVHYAG--TVDYNIS------------------GWLDKNKDPLNDSVVQLYQKSSV------------------------------------------------KLLCH---LYAAHASTEAESGGKKGGKKKGG---------------------------------------------------------------------------------------------------------------------------------------------------------------------------------------------------------------------------------------SFQTVSALFR----ENLGKLMTNLR-----------------STHPHFVRCLIPNE-------------------------------SKTPGLME-NFLVIHQLRCNGVLEGI-RICRKG--------FPSRILYGDFKQRYKVLNASVIPEGQF-------------------------------------------------------------------------------------------------------------IDNKKASEKLLGSIDVDH-------------------------------------------------------------------------------------------------------------------------------TQYKFGHT-KVFFKA-GLLGTLEEMRDE
>GgMhc1
IEDMAMMTHLH--------EPAVLYNLKERYA-----------------------------AWMIYTYSG-----LFCVTVNPYKWLP-------VYNPEVVLAYRGKK----------------------------------------------------------------------------------------------------------RQEAPPHIFSISDNAYQFMLTDR---------------------------------------------------------------ENQSILITGESGAGKTVNTKRVIQYFATIAASGDKKKEEQPAGKMQG-------------------------------------------------------------------------------------------------------------------------------------------------------------------------------------------------------------------------------------------------------------------------------------------------------------TLEDQIIS-----ANPLLEAFGNAKTVRNDN-SSRFGKFIRIHFGATGK--------------------LASADIETYLLEKSRVT--------------------------FQLKAERSYHIFYQIMSNKKP-------------------------------------------------------------------------ELIEMLLITT------------------------------NPYDYHYVSQG-----------------------------------------------------------------------------------------------------------------------------EITVPSINDQEELMATDSAIDILG----FTPDEKTAIYKLTGAVMHYGNLKFKQK------------------QREEQAEPDGTE-------------------------------------VADKAAYLMGLNS---------------ADLLKALCYPRVKVG----------NEFVTKGQTV--------------QQVYNSVGALAKAVFEKMFLWMVVRINQQLDTKQPRQ-----------------------------------------------------------------YFIGVLDIAGFEIFDF--------------------NSLEQLCINFTNEKLQQF-FNHHMFVLEQEEYKKEGIEWE-------------------------------------FIDFG-MDLAACIELIE----------------------------------------------------KPMGIFSILEEECMFPKA-----------------------------TDTSFKNKLYDQHLGK-------------------------SNNFQKPKPGKGKAEA--------------------------------------------------------------------------------------------------------------------------HFSLVHYAG--TVDYNIS------------------GWLDKNKDPLYETVVGLYQKSSL------------------------------------------------KTLAL---LFASAGG-EAESGGGGKKGGKKKGS-------------------------------------------------------------------------------------------------------------------------------------------------------------------------------------------------------------------------------------SFQTVSALFR----ENLNKLMTNLR-----------------STHPHFVRCIIPNE-------------------------------TKTPGAME-HELVLHQLRCNGVLEGI-RICRKG--------FPSRILYADFKQRYKVLNASAIPEGQF-------------------------------------------------------------------------------------------------------------IDSKKASEKLLGSIDVDH-------------------------------------------------------------------------------------------------------------------------------TQYKFGHT-KVFFKA-GLLGLLEEMRDE
>GgMhc2
IEDMAMMTHLH--------EPAVLYNLKERYA-----------------------------AWMIYTYSG-----LFCVTVNPYKWLP-------VYNPEVVLAYRGKK----------------------------------------------------------------------------------------------------------RQEAPPHIFSISDNAYQFMLTDR---------------------------------------------------------------ENQSILITGESGAGKTVNTKRVIQYFATIAASGEKKKEEQPGKMQG--------------------------------------------------------------------------------------------------------------------------------------------------------------------------------------------------------------------------------------------------------------------------------------------------------------TLEDQIIS-----ANPLLEAFGNAKTVRNDN-SSRFGKFIRIHFGATGK--------------------LASADIETYLLEKSRVT--------------------------FQLKAERSYHIFYQIMSNKKP-------------------------------------------------------------------------ELIGMLLITT------------------------------NPYDYHFVSQG-----------------------------------------------------------------------------------------------------------------------------EITVPSINDQEELMATDSAIDILG----FTADEKVAIYKLTGAVMHYGNLKFKQK------------------QREEQAEPDGTE-------------------------------------VADKAAYLMGLNS---------------ADLLKALCYPRVKVG----------NEYVTKGQTV--------------QQVNNSVGALAKAVYEKMFLWMVVRINQQLDTKQPRQ-----------------------------------------------------------------YFIGVLDIAGFEIFDF--------------------NSLEQLCINFTNEKLQQF-FNHHMFVLEQEEYKKEGIEWE-------------------------------------FIDFG-MDLAACIELIE----------------------------------------------------KPMGIFSILEEECMFPKA-----------------------------TDTSFKNKLYDQHLGK-------------------------SSNFQKPKPAKGKAEA--------------------------------------------------------------------------------------------------------------------------HFSLVHYAG--TVDYNIT------------------GWLEKNKDPLNETVIGLYQKSSV------------------------------------------------KTLAL---LFANYGGAEAEASGGGGGGKKGGKKKGS----------------------------------------------------------------------------------------------------------------------------------------------------------------------------------------------------------------------------------SFQTVSALFR----ENLNNLMTNLR-----------------STHPHFVRCIIPNE-------------------------------TKTPGAME-HELVLHQLRCNGVLEGI-RICRKG--------FPSRVLYADFKQRYKVLNASAIPEGQF-------------------------------------------------------------------------------------------------------------IDSKKASEKLLGSIDVDH-------------------------------------------------------------------------------------------------------------------------------TQYKFGHT-KVFFKA-GLLGLLEEMRDE
>GgMhc3
IEDMAMMTHLH--------EPAVLYNLKERYA-----------------------------AWMIYTYSG-----LFCVTVNPYKWLP-------VYNPEVVLAYRGKK----------------------------------------------------------------------------------------------------------RQEAPPHIFSISDNAYQFMLTDR---------------------------------------------------------------ENQSILITGESGAGKTVNTKRVIQYFATIAASGDKKKEEQPAGKMQG-------------------------------------------------------------------------------------------------------------------------------------------------------------------------------------------------------------------------------------------------------------------------------------------------------------TLEDQIIS-----ANPLLEAFGNAKTVRNDN-SSRFGKFIRIHFGATGK--------------------LASADIETYLLEKSRVT--------------------------FQLKAERSYHIFYQIMSNKKP-------------------------------------------------------------------------ELIEMLLITT------------------------------NPYDYQYVSQG-----------------------------------------------------------------------------------------------------------------------------EITVPSINDQEELMATDSAIDILG----FTPDEKTAIYKLTGAVMHYGNLKFKQK------------------QREEQAEPDGTE-------------------------------------VADKAAYLMGLNS---------------ADLLKALCYPRVKVG----------NEYVTKGQTV--------------QQVYNSVGALAKSVFEKMFLWMVVRINQQLDTKQPRQ-----------------------------------------------------------------YFIGVLDIAGFEIFDF--------------------NSLEQLCINFTNEKLQQF-FNHHMFVLEQEEYKKEGIEWE-------------------------------------FIDFG-MDLAACIELIE----------------------------------------------------KPMGIFSILEEECMFPKA-----------------------------TDTSFKNKLYDQHLGK-------------------------SNNFQKPKPGKGKAEA--------------------------------------------------------------------------------------------------------------------------HFSLVHYAG--TVDYNIT------------------GWLEKNKDPLNETVVGLYQKSSL------------------------------------------------KTLAL---LFASVGGAEAESGAGGKKGGKKKGS-------------------------------------------------------------------------------------------------------------------------------------------------------------------------------------------------------------------------------------SFQTVSALFR----ENLNKLMSNLR-----------------STHPHFVRCLIPNE-------------------------------TKTPGAME-HELVLHQLRCNGVLEGI-RICRKG--------FPIRILYADFKQRYKVLNASAIPEGQF-------------------------------------------------------------------------------------------------------------IDSKKASEKLLGSIDVDH-------------------------------------------------------------------------------------------------------------------------------TQYKFGHT-KVFFKA-GLLGLLEEMRDE
>GgMhc4
IEDMAMMTHLH--------EPAVLYNLKERYA-----------------------------AWMIYTYSG-----LFCVTVNPYKWLP-------VYNPEVVLAYRGKK----------------------------------------------------------------------------------------------------------RQEAPPHIFSISDNAYQFMLTDR---------------------------------------------------------------ENQSILITGESGAGKTVNTKRVIQYFATIAASGEKKKEEQSGKMQG--------------------------------------------------------------------------------------------------------------------------------------------------------------------------------------------------------------------------------------------------------------------------------------------------------------TLEDQIIS-----ANPLLEAFGNAKTVRNDN-SSRFGKFIRIHFGATGK--------------------LASADIETYLLEKSRVT--------------------------FQLKAERSYHIFYQIMSNKKP-------------------------------------------------------------------------ELIDMLLITT------------------------------NPYDYHFVSQG-----------------------------------------------------------------------------------------------------------------------------EITVPSIDDQEELMATDSAIDILG----FTADEKTAIYKLTGAVMHYGNLKFKQK------------------QREEQAEPDGTE-------------------------------------VADKAAYLMGLNS---------------ADLLKALCYPRVKVG----------NEYVTKGQTV--------------QQVHNAVGALAKAVYEKMFLWMVVRINQQLDTKQPRQ-----------------------------------------------------------------YFIGVLDIAGFEIFDF--------------------NSFEQLCINFTNEKLQQF-FNHHMFVLEQEEYKKEGIEWT-------------------------------------FIDFG-MDLAACIELIE----------------------------------------------------KPMGIFSILEEECMFPKA-----------------------------TDTSFKNKLYDQHLGK-------------------------SSNFQKPKPAKGKAEA--------------------------------------------------------------------------------------------------------------------------HFSLVHYAG--TVDYNIT------------------GWLEKNKDPLNETVIGLYQKSSV------------------------------------------------KTLAL---LFATYGGADAEAGGGGKKGGKKKGS-------------------------------------------------------------------------------------------------------------------------------------------------------------------------------------------------------------------------------------SFQTVSALFR----ENLNKLMTNLR-----------------STHPHFVRCIIPNE-------------------------------TKTPGAME-HELVLHQLRCNGVLEGI-RICRKG--------FPSRVLYADFKQRYKVLNASAIPEGQF-------------------------------------------------------------------------------------------------------------IDSKKASEKLLSSIDVDH-------------------------------------------------------------------------------------------------------------------------------TQYKFGHT-KVFFKA-GLLGLLEEMRDE
>GgMhc5
IEDMAMMTHLH--------EPAVLYNLKERYA-----------------------------AWMIYTYSG-----LFCVTVNPYKWLP-------VYNPEVVLAYRGKK----------------------------------------------------------------------------------------------------------RQEAPPHIFSISDNAYQFMLTDR---------------------------------------------------------------ENQSILITGESGAGKTVNTKRVIQYFATIAASGEKKKEEQSGKMQG--------------------------------------------------------------------------------------------------------------------------------------------------------------------------------------------------------------------------------------------------------------------------------------------------------------TLEDQIIS-----ANPLLEAFGNAKTVRNDN-SSRFGKFIRIHFGATGK--------------------LASADIETYLLEKSRVT--------------------------FQLPAERSYHIFYQIMSNKKP-------------------------------------------------------------------------ELIDMLLITT------------------------------NPYDYHYVSQG-----------------------------------------------------------------------------------------------------------------------------EITVPSIDDQEELMATDSAIDILG----FSADEKTAIYKLTGAVMHYGNLKFKQK------------------QREEQAEPDGTE-------------------------------------VADKAAYLMGLNS---------------AELLKALCYPRVKVG----------NEFVTKGQTV--------------SQVHNSVGALAKAVYEKMFLWMVIRINQQLDTKQPRQ-----------------------------------------------------------------YFIGVLDIAGFEIFDF--------------------NSFEQLCINFTNEKLQQF-FNHHMFVLEQEEYKKEGIEWE-------------------------------------FIDFG-MDLAACIELIE----------------------------------------------------KPMGIFSILEEECMFPKA-----------------------------TDTSFKNKLYDQHLGK-------------------------SNNFQKPKPAKGKAEA--------------------------------------------------------------------------------------------------------------------------HFSLVHYAG--TVDYNIS------------------GWLEKNKDPLNETVIGLYQKSSV------------------------------------------------KTLAL---LFATYGGEAE--GGGGKKGGKKKGS-------------------------------------------------------------------------------------------------------------------------------------------------------------------------------------------------------------------------------------SFQTVSALFR----ENLNKLMANLR-----------------STHPHFVRCIIPNE-------------------------------TKTPGAME-HELVLHQLRCNGVLEGI-RICRKG--------FPSRVLYADFKQRYRVLNASAIPEGQF-------------------------------------------------------------------------------------------------------------MDSKKASEKLLGSIDVDH-------------------------------------------------------------------------------------------------------------------------------TQYRFGHT-KVFFKA-GLLGLLEEMRDD
>GgMhc6
IEDMAMLTFLH--------EPAVLYNLKERYA-----------------------------SWMIYTYSG-----LFCVTVNPYKWLP-------VYNAEVVAAYRGKK----------------------------------------------------------------------------------------------------------RTEVPPHIFSISDNAYQNMLTDR---------------------------------------------------------------ENQSILITGESGAGKTVNTKRVIQYFASIAAIGHRKKEVANSSKG---------------------------------------------------------------------------------------------------------------------------------------------------------------------------------------------------------------------------------------------------------------------------------------------------------------TLEDQIIQ-----ANPALEAFGNAKTVRNDN-SSRFGKFIRIHFGATGK--------------------LASADIETYLLEKSRVI--------------------------FQLKAERNYHIFYQILSNKKP-------------------------------------------------------------------------ELLEMLLITN------------------------------NPYDYSYVSQG-----------------------------------------------------------------------------------------------------------------------------EVTVASIDDSEELLATDSAFDVLG----FTAEEKAGVYKLTGAIMHFGNMKFKQK------------------QREEQAEPDGTE-------------------------------------DCDKSAYLMGLNS---------------ADLLKGLCHPRVKVG----------NEYVTKGQSV--------------QQVYYSIGALAKAVYEKMFNWMVVRINNSLETKQPRQ-----------------------------------------------------------------YFIGVLDIAGFEIFDF--------------------NSFEQLCINFTNEKLQQF-FNHHMFVLEQEEYKKEGIEWE-------------------------------------FIDFG-MDLQACIDLIE----------------------------------------------------KPMGIMSILEEECMFPKA-----------------------------SDMTFKAKLFDNHLGK-------------------------SANFGKPRNVKGKSEA--------------------------------------------------------------------------------------------------------------------------HFSLIHYAG--TVDYNII------------------GWLEKNKDPLNETVVGLYQKSAL------------------------------------------------KLLAS---LFSNYAGADAGGDGGKGKGAKKKGS-------------------------------------------------------------------------------------------------------------------------------------------------------------------------------------------------------------------------------------SFQTVSALHR----ENLNKLMANLK-----------------TTHPHFVRCLIPNE-------------------------------RKEPGVMD-NPLVMHQLRCNGVLEGI-RICRKG--------FPNRILYGDFRQRYRIPNPTAIPEGQF-------------------------------------------------------------------------------------------------------------IDSRKGAEKLLGSLDIDH-------------------------------------------------------------------------------------------------------------------------------NQYKFGHT-KVFFKA-GLLGLLEEMRDE
>GgMhc7
IEDMAMMTHLH--------EPAVLYNLKERYA-----------------------------AWMIYTYSG-----LFCVTVNPYKWLP-------VYNPEVVLAYRGKK----------------------------------------------------------------------------------------------------------RQEAPPHIFSISDNAYQFMLTDR---------------------------------------------------------------ENQSILITGESGAGKTVNTKRVIQYFATIAASGEKKKEEQPGKMQG--------------------------------------------------------------------------------------------------------------------------------------------------------------------------------------------------------------------------------------------------------------------------------------------------------------TLEDQIIS-----ANPLLEAFGNAKTVRNDN-SSRFGKFIRIHFGATGK--------------------LASADIETYLLEKSRVT--------------------------FQLKAERSYHIFYQIMSNKKP-------------------------------------------------------------------------ELIDMLLITT------------------------------NPYDYQFVSQG-----------------------------------------------------------------------------------------------------------------------------EITVPSINDQEELMATDSAIDILG----FTPDEKTAIYKLTGAVMHYGNLKFKQK------------------QREEQAEPDGTE-------------------------------------VADKAAYLMGLNS---------------ADLLKALCYPRVKVG----------NEYVTKGQTV--------------QQVHNAVGALAKAVYEKMFLWMVVRINQQLDTKQPRQ-----------------------------------------------------------------YFIGVLDIAGFEIFDF--------------------NSLEQLCINFTNEKLQQF-FNHHMFVLEQEEYKKEGIEWE-------------------------------------FIDFG-MDLAACIELIE----------------------------------------------------KPMGIFSILEEECMFPKA-----------------------------TDTSFKNKLYDQHLGK-------------------------SNNFQKPKPGKGKAEA--------------------------------------------------------------------------------------------------------------------------HFSLVHYAG--TVDYNIS------------------GWLEKNKDPLNETVIGLYQKSSV------------------------------------------------KTLAL---LFASAGGEAEASGGGGKKGGKKKGS-------------------------------------------------------------------------------------------------------------------------------------------------------------------------------------------------------------------------------------SFQTVSALFR----ENLNKLMTNLR-----------------STHPHFVRCIIPNE-------------------------------TKTPGAME-HELVLHQLRCNGVLEGI-RICRKG--------FPSRVLYADFKQRYKVLNASAIPEGQF-------------------------------------------------------------------------------------------------------------IDSKKASEKLLGSIDVDH-------------------------------------------------------------------------------------------------------------------------------TQYKFGHT-KVFFKA-GLLGLLEEMRDE
>AtMyo11M
VDDMTRLAYLH--------EPGVLQNLHSRYD-----------------------------INEIYTYTG-----SILIAVNPFRRLPH------LYSSHMMAQYKGAA----------------------------------------------------------------------------------------------------------LGELSPHPFAVPDAAYRQMINDG---------------------------------------------------------------VSQSILVSGESGAGKTESTKLLMRYLAYMGGRAAAEGR----------------------------------------------------------------------------------------------------------------------------------------------------------------------------------------------------------------------------------------------------------------------------------------------------------------------SVEQKVLE-----SNPVLEAFGNAKTVRNNN-SSRFGKFVEIQFDEKGR--------------------ISGAAIRTYLLERSRVC--------------------------QVSDPERNYHCFYMLCAAPQ--------------------------------------------------------------------------EDVKKFKLE-------------------------------EPKKYHYLNQSK----------------------------------------------------------------------------------------------------------------------------CLELDSINDAEEYHATRRAMDVVG----ISTEEQDAIFSVVAAILHIGNIEFAKGEE----------------IDSSISKDDKSLF------------------------------------HLKTAAELLSCDE---------------KALEDSLCKRIMVTR----------DETITKTLDP--------------EAATLSRDALAKVMYSRLFDWLVDKINSSIGQDHDSK-----------------------------------------------------------------YLIGVLDIYGFESFKT--------------------NSFEQFCINLTNEKLQQH-FNQHVFKMEQEEYKKEEINWS-------------------------------------YIEF--VDNQDILDLIEK---------------------------------------------------KPGGIIALLDEACMFPRS-----------------------------THETFAQKLYQTFKT--------------------------HKRFTKPKLART------------------------------------------------------------------------------------------------------------------------------DFTICHYAG--DVTYQTE------------------LFLDKNKDYVIAEHQALLNSSSC------------------------------------------------SFVAS---LFPPMSDDS-KQS-------------------------------------------------------------------------------------------------------------------------------------------------------------------------------------------------------------------------------------------------KFSSIGTRFK----QQLVSLLEILN-----------------TTEPHYIRCIKPNN-------------------------------LLKPGIFE-NENILQQLRCGGVMEAI-RISCAG--------YPTRKHFDEFLARFGILAPEVLVKN---------------------------------------------------------------------------------------------------------------SDDPAACKKLLDKVGL---------------------------------------------------------------------------------------------------------------------------------EGYQIGKT-KVFLRA-GQMADLDTRRTE
>PhiMyo29
FEDILHMSDLS--------EQSLLENLRKRYE-----------------------------HELIYTYVG-----PILIAINPYKQLD-------VYSERHMTEYYGKA----------------------------------------------------------------------------------------------------------MGALPPHVFALADHAYTQLIQGGALDP-----------------------------------------------------------ANQSIIISGESGSGKTETTKIIMQYLARATSYRKGPEGEG----APPAPLEGMSGALG--------------------------------------------------------------------------------------------------------------------------------------------------------------------------------------------------------------------------------------------------------------------------------------------------KLEERVLE-----SNPLLESFGNAKTLRNDN-SSRFGKFIEIQFNHHGK--------------------IVGAQILNFLLEKTRIV--------------------------SQSIGERNYHIFYQLLAGADN-------------------------------------------------------------------------ALRERLQLQ-------------------------------TPQYYEYLRKSE----------------------------------------------------------------------------------------------------------------------------CFHIHSCDDAKEFATTKRCMETIG----ITEDRQEMVFELLAAVLQLGNLKFAMEN-----------------DTCVTVGDNSAN-------------------------------------GMKLVATLLKVSE---------------DALSKALLTRQLYVG----------GKVIVQQQNS--------------EQVRDKRDALAKGIYSSLFLWLVSELNRTISRTQDKW-----------------------------------------------------------------GFIGVLDIYGFEKFEW--------------------NTFEQLCINYANEKLQRH-FNQHMLEVEQNDYAKEGIDWK-------------------------------------HIDF--EDNQECLDLIESKVN------------------------------------------------GIPGIFISLDDNWRLKGEE----------------------------ANKKFVSNLHNSFGRTSSGHSSGK-----------------NKFYVHPKMDADL-----------------------------------------------------------------------------------------------------------------------------HFGIKHYAG--EVIYDAS------------------GFNDKNNETLNDDMKELIRQSQS------------------------------------------------DWLRG---IFDLNMQSIEAIPGNKPQQQHSISRRPNEMK---KGAQGNKSRNI-----------------------------------------------------------------------------------------------------------------------------------------------------------------------------------------------------------------REVSVSAQFR----YQLHELMHKIS-----------------LANPRYVRCIKPNE-------------------------------LKRPSELN-DLDCARQLKYSGMMEAI-QIRQAG--------FAMREDHDVFFYDYQSLTPDAENI----------------------------------------------------------------------------------------------------------------KELVEEISSMLGAGK----------------------------------------------------------------------------------------------------------------------------------EEWQLGKT-KVFLKR-AMAFKLRKLEVL
>LoeMyo1
VSDLTLLSKIT--------DEAINENLHKRFM-----------------------------NDTIYTYIG-----HVLISVNPFRDLG-------IYTLENLNKYKGRN----------------------------------------------------------------------------------------------------------RLEVPPHVFAIAESMYYHLKSYG---------------------------------------------------------------ENQCVIISGESGAGKTEAAKQIMQYIANVSVDSGNAEIS---------------------------------------------------------------------------------------------------------------------------------------------------------------------------------------------------------------------------------------------------------------------------------------------------------------------KIKDMVLA-----TNPLLESFGCAKTLRNNN-SSRHGKYLEIKFSEGSYQ-------------------PIAAHITNYLLEKQRVV--------------------------SQITNERNFHIFYQFTKHCPP-------------------------------------------------------------------------QYQQQFGIQ-------------------------------GPETYVYTSAAK----------------------------------------------------------------------------------------------------------------------------CITVDGIDDGKDFKDTLNAMNIIG----LSQAEQDNIFRILALILWTGNISFVEDE-----------------SGNAAIRDDS---------------------------------------VTNFVAYLLDVNA---------------EILKKAITERTIETSHGMKR-----GSTYHVPLNI--------------VQATAVRDALAKGLYNNLFDWIVERVNLSLQGNQGQSE----------------------------------------------------------------KSIGILDIYGFEIFEH--------------------NSFEQICINYVNEKLQQI-FIQLTLKAEQDEYVQEQIKWT-------------------------------------PIDY--FNNKVVCDLIEATR-------------------------------------------------PQPGLFAALNDSIKTAHADSDA-------------------------ADQVFAQRLSMVGAS--------------------------NRHFEDRRG---------------------------------------------------------------------------------------------------------------------------------KFIIKHYAG--DVTYDVA------------------GMTDKNKDAMLRDLLELLGTSSN------------------------------------------------AFVTQT--LFPPNLLSELVDSKK-----------------------------------------------------------------------------------------------------------------------------------------------------------------------------------------------------------------------------------------------RPETASDKIK----KSANILVDTLS-----------------QATPSYIRTIKPNQ-------------------------------TKKPRDYD-NQQVLHQIKYLGLKENV-RIRRAG--------FAYRSTFQRFVQRFYLLSPATGYAGDYIWQ----------------------------------------------------------------------------------------------------------GDDLTAVKEILRACHIPT-------------------------------------------------------------------------------------------------------------------------------SEYQLGTT-KVFIKTPETLFALEDMRDK
>GaMyo15B
MEDMTQLPELN--------ETTVLMNLKKRFD-----------------------------QELTYTYIG-----SILVSVNPYKLLN-------IYGTDMVLQYEGRG----------------------------------------------------------------------------------------------------------LSDNPPHLFAIASLTYTTMMDAK---------------------------------------------------------------RDQCIVISGESGSGKTEATKLILRYLTAIHHKC---------------------------------------------------------------------------------------------------------------------------------------------------------------------------------------------------------------------------------------------------------------------------------------------------------------------------NVTQQILE-----ATPLLESFGNAKTVRNDN-SSRFGKYTQIYMEEGV---------------------IGGAITSQYLLEKSRIV--------------------------FQAKSERNYHIFYEMLAGLPP-------------------------------------------------------------------------HEKHSLYLQ-------------------------------EAETYYYLNQGG----------------------------------------------------------------------------------------------------------------------------DCTIEGKDDGMDFRRLLSAMDILR----FTPEEQTSIYRLLSSVLHLGNVYFQPHQAEG--------------QEVAAVVSAQ---------------------------------------EIRVVAELLQVSP---------------DGLQKSVTFKLTDTV----------REKILTPLTV--------------ESAVDARDAVAKILYSLLFSWLTERINGRVYPRNEA------------------------------------------------------------------LSVSILDIYGFEELQV--------------------NSFEQLCINYANETLQFF-FNRVIFQEEQEEYMREQIKWQ-------------------------------------QQTF--SHNQACLDLIAA---------------------------------------------------KPHGILRILDDQCGFPQA-----------------------------TDHTFLQKCHYHHGN--------------------------NPLYARPKMPQP------------------------------------------------------------------------------------------------------------------------------EFTLKHFAG--KVTYQVH------------------KFLDKNFDMVRQDVLDLFIQSKN------------------------------------------------RMVSG---LFLKHSESTSNA------RRSSAARRH-----------------------------------------------------------------------------------------------------------------------------------------------------------------------------------------------------------------------------------QANTVSAKFQ----SSLQDLLEKME-----------------RCNSYFVRCIKPNQ-------------------------------HKEPGVFD-MDLVNTQLHYSGIMETI-LIRKEG--------YPIRMHFHRFLKRYKALLCMKDPP----------------------------------------------------------------------------------------------------------------PAEGENCVIMLHKLCPVKS------------------------------------------------------------------------------------------------------------------------------GSYQLGVS-KIFLKE-ELYQLLEGKRDR
>DrpMyo15
VEDMTMLDDLH--------EASLLWNLRLRYD-----------------------------KGLIYTFAG-----SILIAVNPYKMFPD------AYGLEVAKQYAGRP----------------------------------------------------------------------------------------------------------LGALPPHLFAIGAAAHAALPSP------------------------------------------------------------------QVVVISGESGSGKTESTKLVMQYLAAVVPGGGSASA----------------------------------------------------------------------------------------------------------------------------------------------------------------------------------------------------------------------------------------------------------------------------------------------------------------------VITEQILE-----AAPLLEAFGNARTARNDN-SSRFGKYLEVYFKSGA---------------------IVGAKITQYLLEKSRIV--------------------------TQAPGERNYHVFYEMLGGLSE-------------------------------------------------------------------------AERSKYGLL-------------------------------EAEKYFYLNQG-------------------------------------------------------------------------------------------------------------------------------ATDCASGRVDWASLQSAMQVLG----VSEGEREGIVRVLAAVLHLGNVYFHRRQLRHG-------------QEGVEVGSDA---------------------------------------EIKWAAHLLHISD---------------EGLHRAVTSRTTEAR----------AERLHTPLGI--------------DQALDARDAFAKALYAGLFNWLVSRINSIVQKGGTHDA----------------------------------------------------------------HRISILDIFGFEDLAE--------------------NSFEQMCINYAKENLQLX-FNKHVFKLEQAEYARERLEWT-------------------------------------PLAW--DDNLP--------------------------------------------------------------------------------------------------------------------------------------------------------------------------------------------------------------------------------------------------------------------------------------------------------------------------------GFLDKNRDALRGDVLELLASSRL------------------------------------------------TLVTE---LTKQLRAQRDAGKTLPKGSNGRFVTMKP----------------------------------------------------------------------------------------------------------------------------------------------------------------------------------------------------------------------------------RTPTVAARFA----DSLQQLLQSMG-----------------RCHPWFVRCIKPNQ-------------------------------EKHALRMD-MPCVLQQLRYLGMLDTI-QIRQRG--------YPVRLRFQHFVERYRHLLSAPLARG---------------------------------------------------------------------------------------------------------------TPYRELCRALLEAMPRTGVEG----------------------------------------------------------------------------------------------------------------------------PDYQLGAT-RVFLRE-ALHRALESGRTE
>CafMyo35
TEDLALLRPVC--------NSSVLLCLMKRFP-----------------------------LGPIYTFGG-----PLLLSLNPRRPLP-------LFSAEVLASYHPKK----------------------------------------------------------------------------------------------------------APNTTPHILAVVVSAYSLSQSTG---------------------------------------------------------------QGTCILLSGHSSSGKTEAAKKIVQFLSSLAREQTR-------------------------------------------------------------------------------------------------------------------------------------------------------------------------------------------------------------------------------------------------------------------------------------------------------------------------DRRCQLDG-----VLLLLSSFGHAKTVLNAN-ASRFGQVFCFCLQHGV---------------------IVGASVSHYLLETSRVV--------------------------FQAQAERSFHVFYEMLAGLDP-------------------------------------------------------------------------VERERLSLQ-------------------------------GPETYYYLNQGQ----------------------------------------------------------------------------------------------------------------------------ACSLQGKDDAQDFEGLHKALQV------ICPEEVTAAWAVLAAILHLGNICFSSSERGS--------------QEVAAVSSWA---------------------------------------EIHAAARLLLVPP---------------ERLEGAVTRRVVETP----------YGWVCRSLPM--------------ESAIDARDALAKALYSRLFTWLLRRTNAQLAPPREGENM---------------------------------------------------------------DTITVMDVYGFEALRV--------------------NGLEQLCNNLASERLQLF-SSQMLLAQEEEVCRRELLSWV-------------------------------------PILQ--PVRETCLDLLID---------------------------------------------------QPHSLLSILDAQTWLSQA-----------------------------TDHTFLQKCHYHHGN--------------------------HTCYAKPQLPLP------------------------------------------------------------------------------------------------------------------------------IFTVRHYAG--TVTYQVH------------------RFVNRNRDHLDPAVAEMLAQSQL------------------------------------------------QLVGS---LFQEAESPSWGGS-------------------------------------------------------------------------------------------------------------------------------------------------------------------------------------------------------------------------------------------------HKPTLASRFQ----HSLEDLIAQLG-----------------RSYVYLIQCLNPNP-------------------------------GKLPGLFD-VGHVAEQLHQAGVLEAV-YARSAN--------FPVRVAFQAFLARFRALETEGQGE----------------------------------------------------------------------------------------------------------------SSDRQRCGAILSQVLGAES------------------------------------------------------------------------------------------------------------------------------PLWHLGAT-QVLLRE-PGWQQLEQHWTR
>MamMyo15
VEDMTQLEDLQ--------ETTVLSNLKIRFE-----------------------------RNLIYTYIG-----SILVSVNPYQMFG-------IYGPEQVQQYNGRA----------------------------------------------------------------------------------------------------------LGENPPHLFAIANLAFAKMLDAK---------------------------------------------------------------QNQCIIISGESGSGKTEATKLILRYLAAMNQKRDV-------------------------------------------------------------------------------------------------------------------------------------------------------------------------------------------------------------------------------------------------------------------------------------------------------------------------MQQIKILE-----ATPLLESFGNAKTVRNDN-SSRFGKFMEIFLEGGV---------------------ISGAITSQYLLEKSRIV--------------------------FQAKNERNYHIFYELLAGLPA-------------------------------------------------------------------------QLRQAFSLQ-------------------------------EAETYYYLNQGG----------------------------------------------------------------------------------------------------------------------------NCEIAGKSDADDFRRLLAAMEVLG----FSSEDQDSIFRILASILHLGNVYFEKYETDA--------------QEVASVVSAR---------------------------------------EIQAVAELLQISP---------------EGLQKAITFKVTETM----------REKIFTPLTV--------------ESAVDARDAIAKVLYALLFSWLITRVNALVSPRQDT------------------------------------------------------------------LSIAILDIYGFEDLSF--------------------NSFEQLCINYANENLQYL-FNKIVFQEEQEEYIREQIDWQ-------------------------------------EITF--ADNQPCINLISL---------------------------------------------------KPYGILRILDDQCCFPQA-----------------------------TDHTFLQKCHYHHGA--------------------------NPLYSKPKMPLP------------------------------------------------------------------------------------------------------------------------------EFTIKHYAG--KVTYQVH------------------KFLDKNHDQVRQDVLDLFVRSRT------------------------------------------------RVVAH---LFSSHAPQAAPQRLG---KSSSVTRLY-----------------------------------------------------------------------------------------------------------------------------------------------------------------------------------------------------------------------------------KAHTVAAKFQ----QSLLDLVEKME-----------------RCNPLFMRCLKPNH-------------------------------KKEPNLFE-PDVVMAQLRYSGVLETV-RIRKEG--------FPVRLPFQGFIDRYCCLVALKHDL----------------------------------------------------------------------------------------------------------------PANGDMCVSVLSRLCKVMP------------------------------------------------------------------------------------------------------------------------------NMYRVGVS-KLFLKE-HLYQLLESMREH
>MamMyo35
MEDLARLRLMC--------DSSVLLCLKKRFH-----------------------------LGRIYTFGG-----PLLLVLNPHRPLP-------LFSPEVQASYHPRK----------------------------------------------------------------------------------------------------------ALSTTPHIFAIVASAYDLAQHTG---------------------------------------------------------------QDPCILLCGHSGSGKTEASKKIVQFLSSLEQDQTR-------------------------------------------------------------------------------------------------------------------------------------------------------------------------------------------------------------------------------------------------------------------------------------------------------------------------NRGCQVED-----VLPILSSFGHAKTILNAN-ASRFGQVFCLYLQQGV---------------------IVGASVSHYLLETSRVV--------------------------FQAQAERSFHVFYELLAGLDS-------------------------------------------------------------------------IERERLSLQ-------------------------------GPETYYYLNQGQ----------------------------------------------------------------------------------------------------------------------------ACRLQGKEDAQDFEGLVKALQGLG----LCPEELNAIWAVLAAVLQLGNICFSSSERES--------------QEVAAVSSWA---------------------------------------EIHTAARLLRVPP---------------ECLEGAVTRRVTETP----------YGQVSRSLPM--------------EGAIDARDALAKALYSRLFHQLLRRTNARLAPPGEEGST---------------------------------------------------------------GTITVVDAYGFEALRV--------------------NGLEQLCNNLASERLQLF-SSQMLLAQEEEECRRELLSWV-------------------------------------PVRQ--PPRESCLDLLVD---------------------------------------------------QPHSLLSILDAQTWLSQA-----------------------------TDHTFLQKSHYHHGD--------------------------HPSYAKPRLPLP------------------------------------------------------------------------------------------------------------------------------VFTVQHYAG--TVTYQVH------------------KFLNRNRDQLDPAVVEMLGQSQL------------------------------------------------QLVGS---LFQEAEPQSRGGR-------------------------------------------------------------------------------------------------------------------------------------------------------------------------------------------------------------------------------------------------GRPTLASRFQ----QALGDLIARLA-----------------RSHVYFIQCLNPNP-------------------------------GKLPGLFD-VGHVTEQLHQAAILEAV-GTRSAN--------FPVRVPFGAFLASFQALGSEGQEG----------------------------------------------------------------------------------------------------------------LSDREKCGTILSQVLGAES------------------------------------------------------------------------------------------------------------------------------PLCHLGAT-KVLLEE-QGWQRLEELRDQ
>PatMyo15
VEDMTQLEDLQ--------ETTVLSNLKIRFE-----------------------------RNLIYTYIG-----SILVSVNPYQMFG-------IYGPEQVQQYNGRA----------------------------------------------------------------------------------------------------------LGENPPHLFAVANLAFAKMLDAK---------------------------------------------------------------QNQCIIISGESGSGKTEATKLILRYLAAMNQKREV-------------------------------------------------------------------------------------------------------------------------------------------------------------------------------------------------------------------------------------------------------------------------------------------------------------------------MQQXXILE-----ATPLLESFGNAKTVRNDN-SSRFGKFVEIFLEGGV---------------------ISGAITSQYLLEKSRIV--------------------------FQAKNERNYHIFYELLAGLPA-------------------------------------------------------------------------QLRQAFSLQ-------------------------------EAETYYYLNQGG----------------------------------------------------------------------------------------------------------------------------NCEIAGKSDADDFRRLLAAMEVLG----FSCEDQDSIFRILASILHLGNVYFEKYETDA--------------QEVASVVSAR---------------------------------------EIQAVAELLQISP---------------EGLQKAITFKVTETM----------REKIFTPLTV--------------ESAVDARDAIAKVLYALLFSWLITRVNALVSPRQDT------------------------------------------------------------------LSIAILDIYGFEDLSF--------------------NSFEQLCINYANENLQYL-FNKIVFQEEQEEYIREQIDWQ-------------------------------------EITF--ADNQPCINLISL---------------------------------------------------KPYGILRILDDQCCFPQA-----------------------------TDHTFLQKCHYHHGA--------------------------NPLYSKPKMPLP------------------------------------------------------------------------------------------------------------------------------EFTIKHYAG--KVTYQVH------------------KFLDKNHDQVRQDVLDLFVRSRT------------------------------------------------RVVAH---LFSSHAPQAAPQRLG---KSSSVTRLY-----------------------------------------------------------------------------------------------------------------------------------------------------------------------------------------------------------------------------------KAHTVAAKFQ----QSLLDLVEKME-----------------RCNPFXXXCLKPNH-------------------------------KKEPGLFE-PDVVMAQLRYSGVLETV-RIRKEG--------FPVRLPFQGFIDRYCCLVALKHDL----------------------------------------------------------------------------------------------------------------PANGDMCVSVLSRLCKVMP------------------------------------------------------------------------------------------------------------------------------NMYRVGVS-KLFLKE-HLYQLLESMREH
>PatMyo35
MEDLARLRLVC--------DSSVLLCLKKRFH-----------------------------LGRIYTFGG-----PVLLVLNPHRSLP-------LFSPEVQASYHPRK----------------------------------------------------------------------------------------------------------ALSTTPHIFAIVASAYDLAQNTG---------------------------------------------------------------QDPCILLRGHSGSGKTEAAKKIMQFLSSLEQDQTG-------------------------------------------------------------------------------------------------------------------------------------------------------------------------------------------------------------------------------------------------------------------------------------------------------------------------NRECQVED-----VLPILSSFGHAKTILNAN-ASRFGQVFCLYLQQGV---------------------IVGASVSHYLLETSRVV--------------------------FQAQAERSFHVFYELLAGLDS-------------------------------------------------------------------------IERERLSLQ-------------------------------GPETYYYLNQGQ----------------------------------------------------------------------------------------------------------------------------ACRLQGKEDAQDFEGLLKALQGLS----LCPEELNAVWAVLAAILQLGNICFSSSERES--------------QEVAAVSSWA---------------------------------------EIHTAARLLRVPP---------------ECLEGAVTRRVTETP----------YGQVSRSLPV--------------ESAVDARDALAKALYSRLFHRLLRRTNARLAPPGEGGSI---------------------------------------------------------------GTVTVVDAYGFEALRV--------------------NGLEQLCNNLASERLQLF-SSQMLLAQEEEECQRELLSWV-------------------------------------PVPQ--PLRESCLDLLVD---------------------------------------------------QPHSLLSILDAQTWLSQA-----------------------------TDHTFLQKSHYHHGD--------------------------HPSYAKPRLPLP------------------------------------------------------------------------------------------------------------------------------VFTVRHYAG--TVTYQVH------------------KFLNRNRDQLDPAVVEMLGQSQL------------------------------------------------QLVGS---LFQEAEPQSRGGR-------------------------------------------------------------------------------------------------------------------------------------------------------------------------------------------------------------------------------------------------GKPTLASHFQ----QALEDLITRVG-----------------KSHVYFIQCLTPNP-------------------------------EKLPGLFD-MGHVTEQLHQAAILEAV-GTRSAN--------FPVRVPFEAFLASFRALGSEGQED----------------------------------------------------------------------------------------------------------------LSDREKCGAVLSQVLGAES------------------------------------------------------------------------------------------------------------------------------PLYHLGAT-KVLLQE-QGWQRLEELRDQ
>GgMyo15
LEDMTQLEDLQ--------EAAVLSNIRTRFE-----------------------------RQLIYTYIG-----SILVSVNPYRLYN-------IYGMEQVLQYEGRA----------------------------------------------------------------------------------------------------------LGENPPHLFAIANVAYSKMMDAK---------------------------------------------------------------HNQCIVISGESGSGKTEATKLILRYLAAVSQKR---------------------------------------------------------------------------------------------------------------------------------------------------------------------------------------------------------------------------------------------------------------------------------------------------------------------------STAQQILE-----ATPLLESFGNAKTVRNDN-SSRFGKFVEIFLEDGL---------------------ICGAITSQYLLEKSRVV--------------------------FQAKSERNYHIFYEMLVGLPA-------------------------------------------------------------------------QQRQRYCLQ-------------------------------GAETYYYLNQGG----------------------------------------------------------------------------------------------------------------------------NCEIPGKDDAEDFRRLLNTMEVLG----FSVDEQNSIFRILSSVLHLGNVYFEKYETDC--------------QEIATVVSAT---------------------------------------EIRTVAELLQISP---------------EGLQKAITFKVTETL----------REKIFTPLTV--------------ESAVDARDAIAKTLYALLFGWLTDRINKLVYPRQDA------------------------------------------------------------------LSIAILDIYGFEDLNF--------------------NSFEQLCINYANEYLQFF-FNKIIFQEEQEEYLREQIEWK-------------------------------------EIPF--SDNQPCIDLISQ---------------------------------------------------KPYGILRILDDQSCFPQA-----------------------------TDHTFLQKCHYHHGT--------------------------NPLYTKPKMPLP------------------------------------------------------------------------------------------------------------------------------EFTIKHYAG--KVTYQVH------------------KFLDKNYDQVRQDVLDLFISSRT------------------------------------------------KVVAN---LFFGHAQVLARQRSLVR-RSSTRTRRY-----------------------------------------------------------------------------------------------------------------------------------------------------------------------------------------------------------------------------------KAPTVAARFQ----QSLLDLVEKME-----------------RCNPFFVRCLKPNN-------------------------------KKEPGLFE-ADVVSSQLRYSGILETI-RIRKEG--------FPIRIPFLVFIDRYRCLVDMWSNV----------------------------------------------------------------------------------------------------------------VPNGANCVEMLRNLCPVNP------------------------------------------------------------------------------------------------------------------------------SMYYVGVS-KLFLKE-QLYQALESKRAR
>MdMyo15
VEDMTQLEDLQ--------ESAVLSNLKTRFE-----------------------------RNLIYTYIG-----SILVSVNPYRMFN-------IYGMEQVLQYKGRA----------------------------------------------------------------------------------------------------------LGENPPHLFATANLAYTKMLDAN---------------------------------------------------------------HNQCIIISGESGSGKTEATKLILRYLATMNQKRDI-------------------------------------------------------------------------------------------------------------------------------------------------------------------------------------------------------------------------------------------------------------------------------------------------------------------------LPQVRILE-----ATPLLEAFGNAKTVRNDN-SSRFGKFIEIFLESGL---------------------ICGAITSQYLLEKSRIV--------------------------FQAKNERNYHIFYEMLAGLPA-------------------------------------------------------------------------QLKQTFSLQ-------------------------------EAETYYYLNQGG----------------------------------------------------------------------------------------------------------------------------NCEILGKSDEADFQRLLSAMEVLN----FSIEDQDSIFRILSSILHLGNVYFEKYETDA--------------QEIASVVSAR---------------------------------------EIQVVAELLQISP---------------EGLQKAITFKVTETM----------REKIYTPLTV--------------ESAVDARDAIAKILYSVLFGWLIDRINTMVYPQKDT------------------------------------------------------------------LSIAILDIYGFEDLSF--------------------NSFEQLCINYANEYLQYF-FNKIIFQEEQDEYIREQIDWR-------------------------------------EITF--TDNQPCINLICL---------------------------------------------------KPYGILRILDDQSCFPQA-----------------------------TDHTFLQKCHYHHGS--------------------------NPLYSKPKMPLP------------------------------------------------------------------------------------------------------------------------------EFTIKHYAG--KVTYQVH------------------KFLDKNYDQVRQDVLDLFVRSKT------------------------------------------------QVVAH---LFASHAQLTSYHRLG---KNNTLTRLY-----------------------------------------------------------------------------------------------------------------------------------------------------------------------------------------------------------------------------------KAPTVAAKFQ----QSLLDLVDKME-----------------RCNPLFVRCLKPNH-------------------------------KKEPDLFE-PDVVMAQLRYSGVMETI-RIRKEG--------FPVRIPFQVFIDRYRCLVPLKHDI----------------------------------------------------------------------------------------------------------------PATGEACVSVLNRLCTVTH------------------------------------------------------------------------------------------------------------------------------RMYCIGVS-KLFLKE-HLYQLLESMRDR
>MmMyo35
IEDLARLRLVC--------DSSVLLCLKKRFH-----------------------------LGRIYTFGG-----PLLLALNPHRSLP-------LFSSEVLASYHPRK----------------------------------------------------------------------------------------------------------APNTTPHIFAIGAAAYSLSQSTG---------------------------------------------------------------QDSCILLGGHSGSGKTEGAKKILEFLSSLGQKPME-------------------------------------------------------------------------------------------------------------------------------------------------------------------------------------------------------------------------------------------------------------------------------------------------------------------------ANLAQLED-----ILPVLGSFGHAKTILNAN-ASRFGQEIRLCLQQGL---------------------IVGASVSHYLLETSRVV--------------------------FQAQAERSFHVFYELLAGLDP-------------------------------------------------------------------------TEREQLSLQ-------------------------------GPEAYYYLNQGG----------------------------------------------------------------------------------------------------------------------------ACRLQGKEDAQDFKELMKALRGLG----LCAEELTAVWAVLATILHLGNICFSSSERES--------------QEVAAVSSWA---------------------------------------EIHLAARLLQVPP---------------ERLEGAVTKRVMDTP----------YGPVSRPLPV--------------EGAIDARDALAKTLYTRLFTWLLKHINARLSPPREADSV---------------------------------------------------------------ATIAVVDAFGFEALRV--------------------NGLEQLCSNLASERLQLF-SSQKLLAQEEEVCQQELLKWV-------------------------------------PIPQ--PPRQSCLDLLVG---------------------------------------------------QPHSLLNILDTQTWLSQA-----------------------------TDHTFLQKCHYHHGD--------------------------HPSYAKPQLPLP------------------------------------------------------------------------------------------------------------------------------IFTVRHYAG--TVTYQVH------------------KFINRNRGHLDPAVLEMLRQSQL------------------------------------------------QLMGS---LFQEAEPQAGTEQ-------------------------------------------------------------------------------------------------------------------------------------------------------------------------------------------------------------------------------------------------NKPTLASRFQ----QTLGDLLARLG-----------------RGHVYVIHCLNPTP-------------------------------GKIPGLLD-VGHVAEQLRQAGILEII-GTRSTH--------FPVRVSFQVFLARFHALGSGRQKA----------------------------------------------------------------------------------------------------------------ASDQERCGAILSEVLGAES------------------------------------------------------------------------------------------------------------------------------PLYHLGVT-QVLLQE-QGWQQLEQLWAQ
>MmMyo15
VEDMTQLEDLQ--------ETTVLANLKTRFE-----------------------------RNLIYTYIG-----SILVSVNPYRMFA-------IYGPEQVQQYSGRA----------------------------------------------------------------------------------------------------------LGENPPHLFAIANLAFAKMLDAK---------------------------------------------------------------QNQCVIISGESGSGKTEATKLILRCLAAMNQRRDV-------------------------------------------------------------------------------------------------------------------------------------------------------------------------------------------------------------------------------------------------------------------------------------------------------------------------MQQIKILE-----ATPLLEAFGNAKTVRNDN-SSRFGKFVEIFLEGGV---------------------ICGAITSQYLLEKSRIV--------------------------FQAKNERNYHIFYELLAGLPA-------------------------------------------------------------------------QLRQAFSLQ-------------------------------EAETYYYLNQGG----------------------------------------------------------------------------------------------------------------------------NCEIAGKSDADDFRRLLAAMEVLG----FTSEDQDSIFRILASILHLGNVYFEKHETDA--------------QEVASVVSAR---------------------------------------EIQAVAELLQVSP---------------EGLQKAITFKVTETI----------REKIFTPLTV--------------ESAVDARDAIAKVLYALLFGWLITRVNALVSPKQDT------------------------------------------------------------------LSIAILDIYGFEDLSF--------------------NSFEQLCINYANENLQYL-FNKIVFQEEQEEYIREQMDWR-------------------------------------EIAF--ADNQPCINLISL---------------------------------------------------KPYGILRILDDQCCFPQA-----------------------------TDHTFLQKCHYHHGA--------------------------NPLYSKPKMPLP------------------------------------------------------------------------------------------------------------------------------EFTIKHYAG--KVTYQVH------------------KFLDKNHDQVRQDVLDLFVHSRT------------------------------------------------RVVAH---LFSSHAAQTAPPRLG---KSSSITRLY-----------------------------------------------------------------------------------------------------------------------------------------------------------------------------------------------------------------------------------KAHTVAAKFQ----QSLLDLVEKME-----------------RCNPLFVRCLKPNH-------------------------------KKEPGLFE-PDVMMAQLRYSGVLETV-RIRKEG--------FPVRLPFQVFIDRYRCLVALKLNV----------------------------------------------------------------------------------------------------------------PADGDMCVSLLSRLCTVTP------------------------------------------------------------------------------------------------------------------------------DMYRVGIS-KLFLKE-HLHQLLESMRER
>TarMyo15B
MEDMTQLPELN--------ETTVVMNLKKRYD-----------------------------QELIYTYIG-----SILVSVNPYKLLN-------IYGTDMVLQYASSS----------------------------------------------------------------------------------------------------------LSDTPPHLFAIANISYTTMMDAK---------------------------------------------------------------NDQCIIISGESGSGKTEATKLIMRYLTAIHHKS---------------------------------------------------------------------------------------------------------------------------------------------------------------------------------------------------------------------------------------------------------------------------------------------------------------------------NIMQQILE-----ATPLLESFGNAKTVRNDN-SSRFGKYTQIFMEEGV---------------------ISGAITSQYLLEKSRIV--------------------------FQAKSERNYHIFYEMLAGLPP-------------------------------------------------------------------------NEKHPLYLQ-------------------------------EAETYYYLNQGG----------------------------------------------------------------------------------------------------------------------------NCTIEGKDDGEDFRRLLNSMDILC----FTPEEQTSIYRVLSSVLHLGNVYFQPHQAEG--------------EEVASVVSAQ---------------------------------------EIRVVAELLQVSP---------------EGLQKSVTFKTTDTV----------REKIFTPLTV--------------DSAVDARDAVAKILYSLLFNWLTECVNGRVYPRNEA------------------------------------------------------------------LSISILDIYGFEDLQV--------------------NSFEQLCINYANETLQFF-FNKVIFQEEQEEYMREQIQWQ-------------------------------------QQPF--SHNQACLDLIAA---------------------------------------------------KPHGILRILDDQCNFPQA-----------------------------TDHTFLQKCHYHHAN--------------------------EPLYVRPKMPLP------------------------------------------------------------------------------------------------------------------------------EFTLKHYAG--KVTYQVH------------------KFLDKNFDMVRQDVLDLFIQSKN------------------------------------------------KMVSG---LFLKHSESLSQQRSNM--RRSSTARRY-----------------------------------------------------------------------------------------------------------------------------------------------------------------------------------------------------------------------------------QANTVSAKFQ----TSLQELLDKME-----------------RCSPYFVRCIKPNH-------------------------------LKEPGAFD-MELVSTQLRYCGIMETI-QIRKEG--------YPARFLFQAFLSRYKGLLCLKDLP----------------------------------------------------------------------------------------------------------------PADGENCVKMLHKLGPVKS------------------------------------------------------------------------------------------------------------------------------GSYQLGVS-KIFLKE-ELYLLLEGKRDR
>TarMyo35
VDDLAQLEEVC--------ESSVLLNLKKRFQ-----------------------------RDCIYTYIG-----NMLLSVNPFKPLH-------IYTEELRQKYQGKE----------------------------------------------------------------------------------------------------------QQRNPPHVYAVADAAFQQSQAST---------------------------------------------------------------QEQCIIISGQSGSGKTEATKLIVHYLSFSYEGRY--------------------------------------------------------------------------------------------------------------------------------------------------------------------------------------------------------------------------------------------------------------------------------------------------------------------------DHLRQPME-----VFPIMESFGNAKTILNNN-SSRFGKYLHIHILQGI---------------------VVGTSLSKYLLEKSRVV--------------------------FQAREERNYHVFYELLAGMND-------------------------------------------------------------------------WDKQELYLQ-------------------------------AAETYYYLNQGG----------------------------------------------------------------------------------------------------------------------------SCELKGKQDKQDFQLLLRCFKTIG----LQADQISAVWAILSSILQLGNMCFSSYESES--------------FEVARVFSET---------------------------------------EARRVGCLLQISS---------------EALQTVITHRVTETI----------YDRIYCPLSV--------------EGAIESRDAIAKALYSVLFDWLLEQINDWLSPTEMD------------------------------------------------------------------STVGIVDIYGFEDLGV--------------------NSFEQLCINYANEQLQHF-VTRAVISQEQEEYSVEQIQWY-------------------------------------PMQL--TNLHSCLELISS---------------------------------------------------RPHGILRILDDQTCLPQA-----------------------------TDHTFLQKCHYHHGN--------------------------SPYYAKPKNPLP------------------------------------------------------------------------------------------------------------------------------VFTVYHYAG--AVTYQVH------------------NFLNKNHDQFRTEVVELFARSRL------------------------------------------------KMVSE---LFQKVQDRYVQQRELGWRGKGHRQ--------------------------------------------------------------------------------------------------------------------------------------------------------------------------------------------------------------------------------------HPSTAASHFL----QSLAELTSRLE-----------------RCKTTFIHCVKPNY-------------------------------IKLPGIFD-VDYVLAQLKHAGTLDTV-HIRKEG--------FPVRMLYSYFMERYKLLVTLHSTE----------------------------------------------------------------------------------------------------------------ASDRAQTVALLDMTGAEE-------------------------------------------------------------------------------------------------------------------------------GQYQLGLT-KVFLKE-LLYQQLEDKWSS
>TnMyo15A
VDDMTQLKDLQ--------EGAVLQNLKKRFE-----------------------------REIIYTNIG-----SILVSLNPYKMYN-------IYGTDQLLLYKGCA----------------------------------------------------------------------------------------------------------LGENPPHLFALANAAYSKMMDAK---------------------------------------------------------------HNQVIIISGESGSGKTEATKLVLRYLAEIYYHKS--------------------------------------------------------------------------------------------------------------------------------------------------------------------------------------------------------------------------------------------------------------------------------------------------------------------------SIAQQILE-----AAPLLESFGNAKTVRNDN-SSRFGKYIEVFLEDGV---------------------ISGAITSQYLLEKSRIV--------------------------FQANNERNYHIFYEMLAGLPL-------------------------------------------------------------------------QQKQAFYLQ-------------------------------DAETYYYLNQGG----------------------------------------------------------------------------------------------------------------------------DCGIPGKNDSEDFLRLLAAMENLR----FTAEDQSAIFRVLSSILHLGNVYFQSHEADG--------------QEVASVVSAQ---------------------------------------EIRVVAELLQISP---------------EGLQKAITYKVTETM----------REKIYTPLTV--------------ESAVDARDAVAKILYSLLFHWLTEKINAQVYPHQHT------------------------------------------------------------------TSISILDIYGFEDLAF--------------------NSLEQLCINYANEYLQFF-FNRIVFKEEQEEYNREQIPWQ-------------------------------------DIPF--GDNQPCIDLIAA---------------------------------------------------KPHGILRILDDQSCFPQA-----------------------------TDHTFLQKCHYHHGN--------------------------NPLYLKPKMPLP------------------------------------------------------------------------------------------------------------------------------EFTIKHFAG--QVTY----------------------------------------------------------------------------------------------------------------------------------------------------------------------------------------------------------------------------------------------------------------------------------------------------------------------------------------------------------------------------------------------------------------------------------------------------------QKPGVFD-DDLVSSQLKHSGVLETI-RIRRQG--------YPVRMPFCVFLFRYKSLVGMNQLP----------------------------------------------------------------------------------------------------------------TANGETCVSLLSKLCPLSP------------------------------------------------------------------------------------------------------------------------------GSYHVGVT-KLFLKE-DIYQMLEYKRER
>TnMyo15B
MEDMTQLPELN--------ETTVVMNLKKRYD-----------------------------QELIYTYIG-----SILVSVNPYKLLN-------IYGTDMVLQYASSS----------------------------------------------------------------------------------------------------------LSDNPPHLFAIANVSYTTMMDAK---------------------------------------------------------------KDQCIIISGESGSGKTEATKVIMRYLTAIHHKS---------------------------------------------------------------------------------------------------------------------------------------------------------------------------------------------------------------------------------------------------------------------------------------------------------------------------NITQQILE-----ATPLLESFGNAKTVRNDN-SSRFGKYTQIFMEEGV---------------------ISGAITSQYLLEKSRIV--------------------------FQAKSERNYHIFYEMLAGLPP-------------------------------------------------------------------------NEKHPLYLQ-------------------------------EAETYYYLNQGG----------------------------------------------------------------------------------------------------------------------------NCTIEGKDDGEDFRRLLNSMDILC----FTPEEQSSIYRVLSSVLHLGNVYFQPHQAEG--------------QEVASVVSAQ---------------------------------------EIRVVAELLQVSP---------------EGLQKSVTYKTTDTV----------REKIFTPLTV--------------DSAVDSRDAVAKILYSLLFNWLTERVNGRVYPHSEA------------------------------------------------------------------LSISILDIYGFEELQV--------------------NSFEQLCINYANETLQFF-FNKVIFQEEQEEYMREQIQWQ-------------------------------------EQPF--SHNQACLDLIAA---------------------------------------------------KPHGILRILDDQCNFPQA-----------------------------TDHTFLQKCHYHHAN--------------------------DPLYARPKMPLP------------------------------------------------------------------------------------------------------------------------------EFTLKHYAG--KVTYQVH------------------KFLDKNFDMVRQDVLDLFIQSKN------------------------------------------------KMVSS---LFLKHSESLSQQRSNM--RRSSTARRY-----------------------------------------------------------------------------------------------------------------------------------------------------------------------------------------------------------------------------------QANTVSAKFQ----TSLEELLNKME-----------------RCNPYFVRCIKPNH-----------------------------------------------LRYCGIMETI-QIRKEG--------YPARFHFHAFLXXYKGLLCLRDLP----------------------------------------------------------------------------------------------------------------PADGENCVKMLHKLGPVKS------------------------------------------------------------------------------------------------------------------------------GSYQLGVS-KIFLKE-ELHQLLEGKRDR
>TnMyo35
VDDLSQLEKVC--------ESSVLLNLKKRFH-----------------------------RDRIYTYVG-----NMLLSVNPFKPLH-------IYTEEQRQKYQGKE----------------------------------------------------------------------------------------------------------PHQNPPHVYAIADAAFQQSQTSM---------------------------------------------------------------QEQCIIISGQSGSGKTEATKLIVHYLTFLYEGRN--------------------------------------------------------------------------------------------------------------------------------------------------------------------------------------------------------------------------------------------------------------------------------------------------------------------------DHLRQPME-----VFPILESFGNAKTILNNN-SSRFGKYLHIHILQGV---------------------IVGTSLSKYLLEKSRVV--------------------------FQAREERNYHVFYELLAGMSD-------------------------------------------------------------------------WDKQELYLQ-------------------------------GAETYYYLNQGG----------------------------------------------------------------------------------------------------------------------------TCDLKGKQDKQDFKLLLGCLEVIG----LQADQIATVWAILSSILQLGNMCFSSYESES--------------FEVARVFSET---------------------------------------EARRVGCLLQVSS---------------EALQTVITHRVTETI----------YDRIYCPLSV--------------EGAIESRDAIAKALYSVLFDWLLEQINDWLSPTEMD------------------------------------------------------------------STVGIVDIYGFEDLGV--------------------NSFEQLCINFANEQLQHF-VTKAVISQEQEEYSVEQIQWY-------------------------------------PMPL--TNLHSCLELISS---------------------------------------------------RPHGIFRILDDQTCLPQA-----------------------------TDHTFLQKCHYHHGN--------------------------SPYYAKPKNPLP------------------------------------------------------------------------------------------------------------------------------VFTIYHYAG--AVTYQVH------------------NFLNKNHDQFRTEVVELFARSRL------------------------------------------------KMVSE---LFQKVQDRNLQQRELGWRGKGHRQ--------------------------------------------------------------------------------------------------------------------------------------------------------------------------------------------------------------------------------------HASTAASHFL----QSLTELTARLE-----------------RCKTTFIHCLKPNY-------------------------------IK---------------------------------------------------RYKVLLTLRSTE----------------------------------------------------------------------------------------------------------------APDRVLTVALLEMIGAEE-------------------------------------------------------------------------------------------------------------------------------SQYQLGLT-KVFLKE-LLYQQLEDKWST
>BrMyo35
VEDLAQLEEVC--------ESSVLLNLKKRFH-----------------------------RDSIYTYIG-----NMLLSINPFKPIN-------IYTEELRQQYQGKE----------------------------------------------------------------------------------------------------------KHNNPPHIYAIADAAFCQSQTTT---------------------------------------------------------------QEHCIIISGQSGSGKTEATKLIVHYLSTMYQGRN--------------------------------------------------------------------------------------------------------------------------------------------------------------------------------------------------------------------------------------------------------------------------------------------------------------------------DKLRQPME-----VLPILESFGNAKTILNNN-SSRFGKYLHIHILQGV---------------------VVGTSLSKYLLEKSRIV--------------------------FQAKEERNYHVFYELLAGMNE-------------------------------------------------------------------------WDKQDLYLQ-------------------------------GAETYFYLNQGR----------------------------------------------------------------------------------------------------------------------------ACELLGKYDKQDFILLVHCLETIG----LHADQLATIWAVLSSILQLGNICFSSYESES--------------FEVARIFSEA---------------------------------------EARRVGNLLQVSA---------------EALQTVITHRVTETT----------YDRIYCPLSV--------------ESAIESRDAIAKTLYSVLFDWLLERINEWLIPTEMD------------------------------------------------------------------STVGIVDIYGFEDLCV--------------------NSFEQLCINFANEQLQQF-VNRALVAQEQEEYSAEHIQWY-------------------------------------PIVL--EDSNGCLDLISA---------------------------------------------------RPYGILRILDDQTSLPQA-----------------------------TDHTFLQKCHYHHGN--------------------------CPYYTKPKIPLP------------------------------------------------------------------------------------------------------------------------------VFTIYHYAG--AVTYQVH------------------NFLNKNHDQFRPEVLELFARSRL------------------------------------------------QMVSG---LFRKVQERYIQQKELG-RARGHRN--------------------------------------------------------------------------------------------------------------------------------------------------------------------------------------------------------------------------------------QMSTVAANFQ----QSLTELTTRLE-----------------RCKTTFVRCFKPNY-------------------------------VKLPGIFD-VDYITTQLRHGGILETI-HIRKEG--------FPIRIPFAQFMERYGVLLSQRPIN----------------------------------------------------------------------------------------------------------------QSLEEQVVTLIETIGAED-------------------------------------------------------------------------------------------------------------------------------GQYQLGLT-KVFLKE-TLYQQVEEKWSS
>BrMyo15A
VEDMTQLEELH--------EGAVLLNLKKRFE-----------------------------RNLIYTYIG-----SILVSVNPYKMFN-------IYGTDMVLQHKGHA----------------------------------------------------------------------------------------------------------LGENPPHLFAIANASYTKMMDAK---------------------------------------------------------------ENQCIIISGESGSGKTETTKLVLRYLAAIHHKQ---------------------------------------------------------------------------------------------------------------------------------------------------------------------------------------------------------------------------------------------------------------------------------------------------------------------------NITQQILE-----ATPLLESFGNAKTVRNDN-SSRFGKYMEIFMEEGV---------------------ISGAITSQYLLEKSRIV--------------------------FQAKDERNYHIFYEMLAGLPS-------------------------------------------------------------------------QQKQSFYLQ-------------------------------DAETYYYLNQGG----------------------------------------------------------------------------------------------------------------------------DCVIVGKSDGEDFRRLLSAMEILH----FSAEDQSGIFRVLSSILHLGNVFFERYETES--------------QEVASVVSAQ---------------------------------------EIRVVAELLQISP---------------EGLQKSITFKVTETM----------REKIYTPLTV--------------ESAIDARDAVAKILYSLLFSWLTDRINKQVYPRNEA------------------------------------------------------------------LSISILDIYGFEDLTF--------------------NSFEQLCINYANEYLQFF-FNRVIFKEEQDEYNREQIIWE-------------------------------------EVPF--SDNQACIDLIAA---------------------------------------------------KPHGILRILDDQSGFPQA-----------------------------TDHTFLQKCHYHHGN--------------------------NPLYSKPKMPLP------------------------------------------------------------------------------------------------------------------------------EFTIKHYAG--KVSYQVH------------------KFLDKNYDQVRQDVLDLFIQSKN------------------------------------------------KMVAY---LFMNYAEALNQQRSQIG-KNSTVTRRH-----------------------------------------------------------------------------------------------------------------------------------------------------------------------------------------------------------------------------------QASTVAAKFQ----QSLLELIEKME-----------------RANPYFVRCIKPNQ-------------------------------NKEPAVFD-MELVSAQLCYSGILETV-RIRREG--------YPIRMPFDVFLFRYKSLLGLKQPP----------------------------------------------------------------------------------------------------------------PANGENCVIMLRKLCPVRP------------------------------------------------------------------------------------------------------------------------------GAFQVGVT-KLFMKE-EIYFLLESKRDR
>BrMyo15B
TEDMTQMEQLT--------EPAVLINLKIRFD-----------------------------QELIYTYIG-----SILVSVNPYQLFN-------IYGTDMVLQYEGHA----------------------------------------------------------------------------------------------------------MADNPPHLFAIANVAYTTMMDIK---------------------------------------------------------------QNQCIIISGESGSGKTEATKLVLRYLTAIHHKR---------------------------------------------------------------------------------------------------------------------------------------------------------------------------------------------------------------------------------------------------------------------------------------------------------------------------NITQQILE-----ATPLLESFGNAKTVRNDN-SSRFGKFVEIFLEEGV---------------------ISGAITSQYLLEKSRIV--------------------------FQAKDERNYHIFYEMLAGLPS-------------------------------------------------------------------------HTKRAFYLQ-------------------------------EAETYYYLNQGG----------------------------------------------------------------------------------------------------------------------------NCGITGKDDGEDFRRLQSAMDILH----FSTEDQSSIFRVLSSILHLGNVFFHRVETEV--------------QETAGVVSTQ---------------------------------------EIRAVADLLQISP---------------EGLQKAITFKVTEAM----------REKIYTPLSV--------------ESAVDARDAVAKILYSLLFNWLTDRINGRVYPRNEA------------------------------------------------------------------LSISLLDIYGFESLVF--------------------NSFEQLCINYANETLQFF-FSKIIFKQEQEEYIREQINWK-------------------------------------ELTF--TDNQACIDLISA---------------------------------------------------KPHGLLRILDDQSCFPQA-----------------------------TDNTFLQKCHYHHGN--------------------------NPLYSKPKMPLP------------------------------------------------------------------------------------------------------------------------------EFTVYHYAG--RVTYQVH------------------KFLDKNFDQVRQEVLDLFMQSQN------------------------------------------------RTVSN---LFIKHSEMLNQQKGAMN-RSSTVTRRY-----------------------------------------------------------------------------------------------------------------------------------------------------------------------------------------------------------------------------------QPSTVAAKFQ----QSLQELLDKME-----------------RCNPFFVRCIKPNN-------------------------------NKEPGIFD-PELVATQLRYSGILDTI-RIRKEG--------YPIRVPFHKFLNRYKALLGMKKPP----------------------------------------------------------------------------------------------------------------PSDGDNCVMMLTKLCPINK------------------------------------------------------------------------------------------------------------------------------GDYQVGVS-KLFLKE-EVYQLLESKRDR
>RnMyo15
VEDMTQLEDLQ--------ETTVLTNLKTRFE-----------------------------RNLIYTYIG-----SILVSVNPYRMFA-------IYGPEQVQQYSGRA----------------------------------------------------------------------------------------------------------LGENPPHLFAIANLAFAKMLDAK---------------------------------------------------------------QNQCVIISGESGSGKTEATKLLLRCLAAMNQRRDV-------------------------------------------------------------------------------------------------------------------------------------------------------------------------------------------------------------------------------------------------------------------------------------------------------------------------MQQVQILE-----ATPLLEAFGNAKTVRNDN-SSRFGKFVEIFLEGGV---------------------ICGAITSQYLLEKSRIV--------------------------FQAKNERNYHIFYELLAGLPA-------------------------------------------------------------------------QLRQAFSLQ-------------------------------EAETYYYLNQGG----------------------------------------------------------------------------------------------------------------------------NCEIAGKSDADDFRRLLAAMEVLG----FTSEDQDSIFRILASILHLGNVYFEKHETDA--------------QEVASVVSAR---------------------------------------EIQAVAELLQVSP---------------EGLQKAITFKVTETI----------REKIFTPLTV--------------ESAVDARDAIAKVLYALLFGWLITRVNALVSPKQDT------------------------------------------------------------------LSIAILDIYGFEDLSF--------------------NSFEQLCINYANENLQYL-FNKIVFQEEQEEYIREQMDWR-------------------------------------EIAF--ADNQPCINLISL---------------------------------------------------KPYGILRILDDQCCFPQA-----------------------------TDHTFLQKCHYHHGA--------------------------NPLYCKPKMPLP------------------------------------------------------------------------------------------------------------------------------EFTIKHYAG--KVTYQVH------------------KFLDKNHDQVRQDVLDLFVHSRT------------------------------------------------RVVAH---LFSSHAAQTAPPRLG---KSSSITRLY-----------------------------------------------------------------------------------------------------------------------------------------------------------------------------------------------------------------------------------KAHTVAAKFQ----QSLLDLVEKME-----------------RCNPLFVRCLKPNH-------------------------------KKEPGLFE-PDVMMAQLRYSGVLETV-RIRKEG--------FPVRLPFQVFIDRYRCLVALKLNV----------------------------------------------------------------------------------------------------------------PADGDMCVSLLSRLCTVTP------------------------------------------------------------------------------------------------------------------------------DMYRVGVS-KLFLKE-HLHQLLESMRER
>RnMyo35
IEDLARLRLVC--------DSSVLLCLKKRFH-----------------------------LGRIYTFGG-----PLLLALNPHQPLP-------LFSSEVSASYHPRK----------------------------------------------------------------------------------------------------------APNTTPHIFAIGVAAYSLSQSSG---------------------------------------------------------------QDSCILLGGHSGSGKTEAAKKILKFLSSIEQKPME-------------------------------------------------------------------------------------------------------------------------------------------------------------------------------------------------------------------------------------------------------------------------------------------------------------------------ASGAQLED-----ILPVLSSFGHAKTILNAN-ASRFGQETHLCLQQGV---------------------IVGASMSHYLLETSRVV--------------------------FQAQAERSFHVFYELLAGLDP-------------------------------------------------------------------------TEREQLSLQ-------------------------------GPEAYYYLNQGG----------------------------------------------------------------------------------------------------------------------------ACRLQGKEDAQDFKELVKALRVLG----LCTEELTAVWAVLATILHLGNICFSSSERES--------------QEVAAVSSWA---------------------------------------EIHLAARLLQVHP---------------EHLEGAVTKRVTDTP----------YGLVSRPLPV--------------EGAIDARDALAKTLYARLFTWLLKQINVRLSPPREADGV---------------------------------------------------------------TAIAVVDVFGFEALRV--------------------NGLEQLCSNLASERLQFF-SSQRLLAQEEEVCQQELLKWV-------------------------------------PIPQ--LPRESCLDLLVG---------------------------------------------------HPHSLLSILDTQTWLPQA-----------------------------TDHTFLQKCHYHHGD--------------------------HPSYAKSQLPLP------------------------------------------------------------------------------------------------------------------------------IFTVRHYAG--TVTYQVH------------------KFVNRNRDSLDPAVLEMLRQSQL------------------------------------------------QLMGS---LFQEAEPQAGTEQ-------------------------------------------------------------------------------------------------------------------------------------------------------------------------------------------------------------------------------------------------SKPTLASRFQ----QSLGDLLARLG-----------------RSHVYVIHCLNPSP-------------------------------GKLPGLLD-VEHVAEQLRQAGVLEII-GTRSTH--------FPVRVPFQVFLARFRALGSGRQKA----------------------------------------------------------------------------------------------------------------VSDRERCGAILREVLGAES------------------------------------------------------------------------------------------------------------------------------PRYHLGAT-QVLLQE-QGRQQLEQLWAQ
>AngMyo18
VEDVCQLPHLN--------ESSVLHVLRQRFA-----------------------------NNLIHTRAG-----PVLLIVNPMAPLA-------LYSEKVASMFRGCKA---------------------------------------------------------------------------------------------------------EDDMPPHIFAQAQTAYRAMLETR---------------------------------------------------------------RDQSLIFLGRSGAGKTTSFKHALYYLTLASRPEVQPAVQRA-------------------------------------------------------------------------------------------------------------------------------------------------------------------------------------------------------------------------------------------------------------------------------------------------------------------LTVEKVSA-----IGTILDAFGNERTALNGN-ATKFTQIFALDFDHSGQ--------------------IVSGSIQIMPIDRMRPAG-------------------------GSNRGTAGVPRWSFLAGVDGG-------------------------------------------------------------------------ALRKELLLEP------------------------------VAGDASAGGN---------------------------------------------------------------------------------------------------------------------------------GTVEQESIDYQRLCQAFRVLN----IDQGAVRGIWYVLAAIHHLSQSGAVIV------------------AGRVQFVNPR---------------------------------------AAQKAAMLLGIPM---------------EDLLSYVFPETGSGG----------TSKASLST----------------ATVAEGLTAFTEALYTELFYTLVGLINKSIAAVTPHQTI---------------------------------------------------------------GSVLLVDVPGFQNPASVGGGTAA-------------STLADLRFNYLHERLQLL-FHNAMLVQPRARYAQEMVTVEDSLALMATDSA--------------------------GSGH--SSPAAMVALLDKVPQSHE---------------------------------------------PRKGLLWMLDEEQLLNPVGMAKGGDSNAVDDFDDDTGAGGANGAPDDRDARFLERLFAAYGDRETR----------------------ETLLLRASVPTGAC----------------------------------------------------------------------------------------------------------------------------DVVLQHLLGTNPVLYSVT------------------SWLREAAAQAHYMPQRALNCLRDSVK---------------------------------------------PEING---LFVGTLGGAMDSLAFGGGGSSQQLQQQSLRRMSSIRRTYTGTGFP-----------------------------------------------------------------------------------------------------------------------------------------------------------------------------------------------------------------KRNSVIVQVK----YTVDCLIDTLR-----------------RTGMHFVYCYLPQHNGGTAMAMTGCLFDQQQQQHHHQLTHEMNGRRAEDDIIN-IPLLRSQLRGSQMLDFA-RLYRLG--------FPISVPLGEFVIRFGLLAEGGTTGVGGAGGGANGA-----------------------------------------------------------------------------------------------------NGEAATVDNILSNCEVDS-------------------------------------------------------------------------------------------------------------------------------SVYRIGTS-QVFFRS-GVLGALEAKRDD
>AeaMyo18
VEDICQLIHLN--------ESSVLHVLRQRFY-----------------------------NNLIHTRAG-----PVLMVINPIASLS-------LYSEKIVSMFCGCK----------------------------------------------------------------------------------------------------------SEDMPPHIFSHAQTAYREMIETR---------------------------------------------------------------RDQSLIFIGRSGSGKTTSLKHALYYLALAAGSNKKI------------------------------------------------------------------------------------------------------------------------------------------------------------------------------------------------------------------------------------------------------------------------------------------------------------------------LTVEKVSA-----LSTILEAFGNAQTCLNYN-ATKCTQIFSLDFDNYGQ--------------------LISASVQILLLEKIKIRR-------------------------QYEIEQHTFHVFSRLLLGAEG-------------------------------------------------------------------------HLQKELYLEND-----------------------------GFPNNLFIKLS-----------------------------------------------------------------------------------------------------------------------------DKLEDKQKASCDFFKLQQAFKVLN----MDPSSVKSVWCVLAAIFHLGNANCTITGTQS--------------NTRVQFAEPS---------------------------------------HARKAATLLGVSM---------------EELTNTVFANAISEQPGVQDIL---------------------------TSALDSLEALVVGLYSETVSAVVALLNKALTTSNATT-----------------------------------------------------------------ASILLVDMPGFQNPSDYDVQNE--------------ASLSDLKHNYLQERLQSL-FHHVAVDIPLNRYAQELVEIGY------------------------------------EPLHE-TCSTSLINLLDKTPQTHVVRTSQNKRDQ-----------------------------------DRRGLLWMLDEEIMYPNA-----------------------------SDDTFLERLFSSYSDRES-----------------------QMLLEKGPKEH-------------------------------------------------------------------------------------------------------------------------------QFILQHMQGTNPVTYNSL------------------GWLKESHEHPTTSKAASLLQVSSK-----------------------------------------------PEINS---LVTVCFRRSGSAVHFSSIVCPDDNK--SLRRVSSIRRSFASSGV------------------------------------------------------------------------------------------------------------------------------------------------------------------------------------------------------------------KRNSLMMRVK----FTVDNIIDTLR-----------------RTGTHFTQCFIFHNNSGTTGYVHSNTKG-----------------IHNKEILN-ISLLRNQLRGSGVLQSS-RLYRSG--------FPISVPLSEFVCRFGLLGDAGG---------------------------------------------------------------------------------------------------------------------NLTVQNILNFNEIDS-------------------------------------------------------------------------------------------------------------------------------SVYRIGTS-QVMFRP-NVLSQLEGKRDE
>AmMyo18
AEELSQLRFLN--------ESSVLHTLRQRYA-----------------------------SNLIHTYAG-----DSMIIINPVAPLA-------IYSEKVAHMFRGCK----------------------------------------------------------------------------------------------------------NEDMPPHIYAMAQAAYRGMLATR---------------------------------------------------------------RDHSLVFLGRSGSGKTTNFKHALHYLVLAAGTVNKI------------------------------------------------------------------------------------------------------------------------------------------------------------------------------------------------------------------------------------------------------------------------------------------------------------------------LTIEKLNA-----LFTVLEAFGNSRTHMNSN-ATRFTQLFSLDFDQSGQ--------------------IASASLQVLLLEKSRIG--------------------------RRANGDPTFHAIYRLLAGAEG-------------------------------------------------------------------------ALRKELHLTNL-----------------------------VAENNTFITPL-----------------------------------------------------------------------------------------------------------------------------QKHEDKQRAMVEFNRIVAAFRILG----VSESDEKVIWLVLAGIYHLSCAGAVKAGTSS--------------QSRWQFARVE---------------------------------------CAEKAANLLGTTV---------------EELSRIVFSCNGGGAG----------TPSTPRP---ALRTPSPTEQSKDIMGLDALEGLLIGLYSEIFHCVAALINRSISSSVHTV-----------------------------------------------------------------SSLLLCDSPGFQNPASCGQQTG--------------ACFEDLCHNYLQERLQLL-FHHTTLVAPKDRYIKPQINGIGSPQGL-------------------------------ISLLD-RGSSQGATMLRTSQSDLSGSRQM----------------------------------------ERKGLLWLLDEETVCPGG-----------------------------SDETFLDRLFSHYGDRDH-----------------------QILLRKAPGNN-------------------------------------------------------------------------------------------------------------------------------QFVLQHLLGTNPVLYTAT------------------GWLKATRENPVTKSAITILQESTR-----------------------------------------------EDVSM---LFVSARGAGVSGT-LCSSMPGLEGSQ-SLRRASSIRRTFTAV--------------------------------------------------------------------------------------------------------------------------------------------------------------------------------------------------------------------KRKNICLQVK----FTVDGLIETLR-----------------RTRVKFIHCILPQHNAGCTDNKSLLSVKSN---------------QSEDSVIN-VPLLRSQIRGSQIIDAV-RLHKVG--------FPKHIALGEFRRRFSLLSSDINTRPGSPV-----------------------------------------------------------------------------------------------------------ADERRAVEDMMLTIDVDP-------------------------------------------------------------------------------------------------------------------------------ALYRVGQS-QMFFRS-GTLERLEAQRDE
>BmMyo18
CEDIASLRCLN--------ECGALNVLRSRYA-----------------------------AGLTHSRAG-----HALLVMGPPKRTAP------IYTEKVAAMFRGCR----------------------------------------------------------------------------------------------------------ADDMPPHVFAAAQSAHRCMLASR---------------------------------------------------------------RDRAIVFLGRSGSGKTSAMRHCVWYLASAYPTQGSK------------------------------------------------------------------------------------------------------------------------------------------------------------------------------------------------------------------------------------------------------------------------------------------------------------------------LTPERLDA-----AFDVLHMFGSSRTGSNPH-ASRFVSLTSLDFDGGGA--------------------LVSASVQTLLPDFKPGQ--------------------------------TTLRALHTLFHGCDG-------------------------------------------------------------------------RLRRELLFEQAP----------------------------VTAPNPFLSS---------------------------------------------------------------------------------------------------------------------------------QEKADAPAEFSALKEALQKLG----VTESEQMAIWKIMAAICHLGWAGAVKANSGS--------------AVKFQFASTG---------------------------------------CGQRAAKMLGVTP---------------EELMRSVFATVPTSP----------QTPSPSNEKE--------------ISATEALDGFVNGLYNETFNIVAALVNRSLSTSARTS-----------------------------------------------------------------ASILLLDTPGADNPMCAGQQSGA-------------G------AVQTTERLQAV-FHEAMLVAPRDRYAQEGIALDDGADEDW------------------------------LSEA--VSPGPMVELLDKAPQNSIVRSSQTDLREC----------------------------------DRRGLLWLLDEESMYPGS-----------------------------SDDTFLERVMTHYGPPNQM----------------------QYLIKKAPHAR-------------------------------------------------------------------------------------------------------------------------------QFILQHLQGTNPVLYDVT------------------GWVKASRENPVTKKSLTLLQESQN-----------------------------------------------EEVSR---LSSWARGACGVSAWSAAVGDAT-----TLRRASSIRRTLTSGTAGM----------------------------------------------------------------------------------------------------------------------------------------------------------------------------------------------------------------KRRSTALQAK----FVADGVVDTLRRCG--------------TSGVMFVCCLLANRP------------------------------TDSPDDVN-VPLLRSQFRGFQLLDAS-RLYKQG--------FPEHMPLSEFARRYRLLATSESEDSETNQQQT--------------------------------------------------------------------------------------------------------LSDRQVVDDMLLALDLDV-------------------------------------------------------------------------------------------------------------------------------TSYRLGLT-Q------------------
>Pf_dMyo23
SENNIDIIQLN--------EENVLQNIKNRYK-----------------------------KNKIYTFHA-----SLLLVVNPYKEIKG------LYDIYQMNIYLKKLTNDHMSN---------------------------------------------------------------------------------------------------EQHMKAHIYDISNMAYKNMIQKK---------------------------------------------------------------KRQTIVVSGHSGSGKTENCKFLFKYFHYIFFHKNGGTHNDNNNDNNNNN------------DDNNNDNNNNNNNIYSVNNNIYNNLCTNIYTSLKGEPDNNVEKQNYFGLLGSYRKVRDTTNDDVKDMNGRDKIYNDSLHN---------------------------------------------------------------------------------------------------------------------------------------------------------------------------------------------------------------ERIDKLIY-----INNIIESMSNARTIKNNN-SSRCGRINDLIFEERENTQKGESNNMFNYC-------FNNIKIVILLLEINRCI--------------------------RHNKGERNFHIFYQVLYGLSDK------------------------------------------------------------------------QLYERNLVR-------------------------------NIHHYHILNCDKENDKDKYSNDMSIDNINND---------------------------------------------------------------------------------------------------------FDELEKSKDEKNFKLLLDGLTYIK----YDSFIINQFFDVIGGILHLGQIIEENIKKDNYNDKLINTRN----NDKNMLSYNTCNDKTNHMYSD----------------------------SYKYCSECLSINL---------------EDLQNIIKYKNINVS----------SETIRTHRNK--------------ENMTSTIYTIIKIIYKNFFNKIIRDINIAHLNEKEKEEIMNEHIYMYNH-----------------------------------------------------NIISIFDIYGFEELSF--------------------NDFDQLCINLANEKLNNY-YINNEIEKEKIIYQDENIFCN-------------------------------------NIEV--PNYKDTLIFIDK-------------------------------------------------------ILSNLDDITKLHNSGYKK-------------------------SDDHFFNYLLNNEKMIYLEK---------------------KNVYGFISNKDQAHTNKKQNIKKN------------------------------------------------------------------------------------------------------------------QFFINHYAG--PITYTIN------------------NWIYKNSDKIELDIENLIKNSKN------------------------------------------------YFLNE---NEHNKVQGISNDTNHQQENNMSNMHAVTQEKNNYINLKKDHMSDYVEKKMDTEEKICNMDNMMIGKTGEFVFLNEQENIWGDRCVPIIQGDEKKKEIRRNVDNKICNDTNSVYLDDKNVDLSHYDNRKKSLEISKTLLNINLEGT------KLSINKGKNTNDDYIGNNNNNNN-KKNSR--------------------------------------------------------------------------NVLSVSKKYM----KELDNLFSHLN-----------------ETDMYYIRCILPND-------------------------------KMKKNYFK-RSLVYEQLKQCGSNEMI-KILNSG--------LSHKIKKNEILTNLSKEIQKELLY----------------------------------------------------------------------------------------------------------------CNNNDKIYYFMCFFDEK--------------------------------------------------------------------------------------------------------------------------------KRFQIGSNNYVFMKS-NTYTQINYYISQ
>Pf_dMyo14
FGDIGLLNHTN--------VPCVLDFLKHRYL-----------------------------KNQIYTTAV-----PLIVAINPYKDLG-------NTTNEWIRRYRDTAD---------------------------------------------------------------------------------------------------------HTKLPPHVFTCAREALSNLHGVN---------------------------------------------------------------KSQTIIVSGESGAGKTEATKQIMRYFASSKSGNMDL------------------------------------------------------------------------------------------------------------------------------------------------------------------------------------------------------------------------------------------------------------------------------------------------------------------------RIQTAIMA-----ANPVLEAFGNAKTIRNNN-SSRFGRFMQLVISHEGG--------------------IRYGSVVAFLLEKSRII--------------------------TQDDNERSYHIFYQFLKGANS-------------------------------------------------------------------------TMKSKFGLK-------------------------------GVTEYKLLNPN-----------------------------------------------------------------------------------------------------------------------------STEVSGVDDVKDFEEVIESLKNME----LSESDIEVIFSIVAGILTLGNVRLIEKQEAGL-------------SDAAAIMDEDMS-------------------------------------VFNKACELMYLDP---------------ELIKREILIKVTVAG----------GTKIEGRWNK--------------NDAEVLKSSLCKAMYEKLFLWIIRHLNSRIEPEGGFK-----------------------------------------------------------------TFMGMLDIFGFEVFKN--------------------NSLEQLFINITNEMLQKN-FVDIVFERESKLYKDEGISTA-------------------------------------ELKY--TSNKEVINVLCE---------------------------------------------------KGKSVLSYLEDQCLAPGG-----------------------------TDEKFVSSCATNLKE--------------------------NNKFTPAKVASNK-----------------------------------------------------------------------------------------------------------------------------NFIIQHTIG--PIQYCAE------------------SFLLKNKDVLRGDLVEVIKDSPN------------------------------------------------PIVQQ---LFEGQVIEKGKIA-------------------------------------------------------------------------------------------------------------------------------------------------------------------------------------------------------------------------------------------------KGSLIGSQFL----NQLTSLMNLIN-----------------STEPHFIRCIKPNE-------------------------------NKKPLEWC-EPKILIQLHALSILEAL-VLRQLG--------YSYRRTFEEFLYQYKFVDIAAAEDSS--------------------------------------------------------------------------------------------------------------VENQNKCVNILKLSGLSE-------------------------------------------------------------------------------------------------------------------------------SMYKIGKS-MVFLKQ-EGAKILTKIQRE
>SjMhcB
VEDMAELTHLN--------EPSVVHNLEQRYL-----------------------------HDKIYTYSG-----LFMVAVNPYCSLP-------IYGNDFIQRYANESN---------------------------------------------------------------------------------------------------------VVKLSPHIYSVSAVAYRAMLSEG---------------------------------------------------------------KDQAILVTGESGAGKTETTKKIIQFLTTIVGSPNSIASG---------------------------------------------------------------------------------------------------------------------------------------------------------------------------------------------------------------------------------------------------------------------------------------------------------------------KLEQQILM-----SNPILEAFGNAQTVRNNN-SSRFGKFIRISFTESGA--------------------IAGASLEWYLLEKSRVI--------------------------KQSAAERNYHIFYQMLKGLDS-------------------------------------------------------------------------KSLESLDLVR------------------------------SFEQYEYLKRG-----------------------------------------------------------------------------------------------------------------------------RKHIKGIDDGKSFNELVSGLKTIG----FNDTDTDDLFRVIASILHIGNLNVCG-------------------DRSGQARFGNTE-------------------------------------QVNTLCKLLGVSV---------------PEFTASVLHPKAKAG----------KELVVHSRTK--------------QQVVHSLQALSKSLYERIFSNLVKRLNQVLQLTTKEST----------------------------------------------------------------LFIGVLDIAGFEIFDH--------------------NSFEQLCINYTNEKLQQY-FNHYMFILEQEEYSRENIEWS-------------------------------------FVDYG-NDLQPTIDIIEKS--------------------------------------------------DPVGIFSCLDEECVMPMA-----------------------------TDATFTEKLHSIWKGK-------------------------STKYKPTKFLSD------------------------------------------------------------------------------------------------------------------------------GFILTHYAS--DVEYNTE------------------GWLEKNRDPLNESLALLLASSKN------------------------------------------------TYVAN---LFVENYMQDGTSNSIERKG-------------------------------------------------------------------------------------------------------------------------------------------------------------------------------------------------------------------------------------------MFRTVSQRHR----RQLSDLMNQLQ-----------------ATQPHFVRCILPNN-------------------------------KKSSHVID-KELVLHQLRCNGVLEGI-RIARSG--------FPNRLFYTEFRSRYGILSNLRNIGF---------------------------------------------------------------------------------------------------------------IEPKTATSKLIEELNLDK-------------------------------------------------------------------------------------------------------------------------------HDYRLGST-KVFFKA-GILANLEDRRNK
>SjMyo5B
ADDLTTLTHLN--------EPSVLSSICKRYE-----------------------------KQKFYTYSG-----IVLVALNPYQALPG------LYDDSVISQYLKHS----------------------------------------------------------------------------------------------------------KSKSEPHLYSIASKCYRSLVNTS---------------------------------------------------------------KNQTIIVSGESGAGKTVSAKYIMRFMTSMQPKHKHAPNLVKR------------------------------------------------------------------------------------------------------------------------------------------------------------------------------------------------------------------------------------------------------------------------------------------------------------------SVESQVLA-----TNPIMEAFGNAKTTRNDN-SSRFGKYIAIMFNEKNA--------------------ISGARISTYLLERSRLV--------------------------TQPSNERNYHIFYQLLAGCSD-------------------------------------------------------------------------SQKEAWCLG-------------------------------NVEDFHYLNQGN----------------------------------------------------------------------------------------------------------------------------CVSIENVDDKENFRLTCSALQTIG----IDPEQQEEVYQMLVAILHLGNVHIRSN------------------RSEASVDADDA--------------------------------------SLTLSSKLFGLDS---------------SQLAKWITKRQIRTR----------SESITTNLTP--------------EQAITVRDSISKFFYSSLFTWLVHMINVSLDYTKAQREAK--------------------------------------------------------------KYVGVLDIYGFEFFDQ--------------------NSFEQFCINYANEKLQQE-FTKHVFRLEQEEYMSEGLTWN-------------------------------------FIEY--PDNQACISLIE----------------------------------------------------SRYGILSLLDEECRLPSG-----------------------------THTSWLQKLNNSYSKQPH-----------------------STYYKKSRFNDS------------------------------------------------------------------------------------------------------------------------------TFTIKHYAV--DVTYTSS------------------EFLSKNMDGIPDQVLELMYESTS------------------------------------------------PMVRH---MVDVAEGASTAKN-STKSTSLS----------------------------------------------------------------------------------------------------------------------------------------------------------------------------------------------------------------------------------------RKPTLGYTFK----TSLLKLMETIN-----------------DTEVYYIRCIKPNE-------------------------------TKTAWGLD-EKLVLSQLRACGVLETI-RISTAG--------FPTKRTFSEFVKQYKMLLPSSQLA----------------------------------------------------------------------------------------------------------------QDEKEICAAIVNKLIDSDS------------------------------------------------------------------------------------------------------------------------------NTFQIGRT-KLFFRA-GVIAEFEKAREK
>SjMyo5A
ADDLTSLPILN--------EPSVLETLLNRYG-----------------------------QMKIYTYSG-----IVLIAVNPFQHMSS------LYAHEMVRAYYEKS----------------------------------------------------------------------------------------------------------RDELDPHLYAIAAESYRCMNRDE---------------------------------------------------------------KNQTIIISGESGAGKTVSARFIMRYFASIHNASDAGSAEEFT------------------------------------------------------------------------------------------------------------------------------------------------------------------------------------------------------------------------------------------------------------------------------------------------------------------AIENEILA-----TNPIMEAFGNAKTSRNDN-SSRFGKYIQILFNGNSR--------------------IIGARIQTYLLERSRLT--------------------------FQPATERNYHIFYQLLSGASN-------------------------------------------------------------------------ELLGSLNLAS------------------------------DPSMYHYMNQGG----------------------------------------------------------------------------------------------------------------------------ASNIDGVNDKEEFETTVTALKTVG----VSDETCSSIYSVLAALLHIGNIEVTAS------------------RNDAYVNAKED--------------------------------------SLKMASKLLEIDA---------------SKFAKWITHRNLKMR----------NDSIVKPLTK--------------ANAIIARDSVSKYLYACLFDWLVATINESLTSSSKRLNEVEK------------------------------------------------------------SFIGVLDIYGFEHFKK--------------------NSFEQFCINYANEKLQQE-FYKHVFKLEQEEYASEGLQWS-------------------------------------YIDY--QDNQPCIDMIE----------------------------------------------------NKLGILSLLDEECRMPTN-----------------------------SEKNWVSKLNSHFTKDPY-----------------------KNSYKQSRFSET------------------------------------------------------------------------------------------------------------------------------EFTIKHYAL--DVTYNAE------------------GFIDKNKDTISEELIDLLNSSKN------------------------------------------------SFLTD---LLSFRANQATS-VVSKARNARP----------------------------------------------------------------------------------------------------------------------------------------------------------------------------------------------------------------------------------------RNPTLGAMFK----ASLIGLMDTIN-----------------ETNAHYIRCVKPNE-------------------------------AKAAWEFD-SNMVLSQLRACGVLETI-RISCAG--------FPSRWTFKDFTERYYMLVKSTNWT----------------------------------------------------------------------------------------------------------------KETNKLCQLLLDETVEP--------------------------------------------------------------------------------------------------------------------------------EKYQIGTS-KIFFRS-GVVPYLDRLRNE
>SjMhcA
VDDMAELTHLN--------EPSIAYNLEQRYM-----------------------------SDLIYTYSG-----LFLVAINPYNLLP-------IYNKDIIQLYKDKT----------------------------------------------------------------------------------------------------------YGRKYPHIFSVADLAYNNLLEKK---------------------------------------------------------------EHQSILVTGESGAGKTENTKRIIQYLASVANSSQYTEG----------------------------------------------------------------------------------------------------------------------------------------------------------------------------------------------------------------------------------------------------------------------------------------------------------------------QIEEQILQ-----TNPILESFGNAQTVRNNN-SSRFGKFIRIEFSASGE--------------------ISNATIDWYLLEKSRVV--------------------------RQSPEERSYHVFYQLIKGADE-------------------------------------------------------------------------ALRNKLLLSK------------------------------TTDEYNYLKES-----------------------------------------------------------------------------------------------------------------------------SNTIDGVDDAAEFEKLLASMKTLN----FTEQEMIASFKILSIVLLLGNITVVA-------------------DRNGAARLPNPD-------------------------------------EIDKICHLMGMKP---------------EEFSQNLIRPKIRAG----------REWVFSARSQ--------------VQVASSLEALAKTIYERNFGWLVDRINQSLKNSGTTSR----------------------------------------------------------------HFIGILDIAGFEIFKH--------------------NSFEQLCINYTNERLQQF-FNHHMFVLEQEEYMRESIKWE-------------------------------------FQDFG-HDLQPTIDLIEKS--------------------------------------------------KPIGILSCLDEECVMPKA-----------------------------TDTTFTEKLNALWNGK-------------------------STKYKPSKFGCD------------------------------------------------------------------------------------------------------------------------------GFTLTHYAA--DVEYKTE------------------GWLEKNSDPLNENVANLIANSSN------------------------------------------------KHLAS---LFADYKDPVGSVTRTSKKKG------------------------------------------------------------------------------------------------------------------------------------------------------------------------------------------------------------------------------------------VFRTVAQRHK----EQLNQLMNQFG-----------------VTNPHFVRCIVPNQ-------------------------------LKKAHVFN-WPLVLEQLRCNGVLEGI-RITRSG--------FPNRLTFNDFRLRYEIMVNVSKNNQY--------------------------------------------------------------------------------------------------------------VESRKASLLILQELDVDS-------------------------------------------------------------------------------------------------------------------------------DLYRIGIS-KVFFRA-GVLAILEKRRTE
>SjMyo1
VDDLTLLSKIS--------DEDINANLELRFK-----------------------------NGEIYTYIG-----HVLISVNPFRDLG-------IYTMEVLQSYQGKN----------------------------------------------------------------------------------------------------------RLEVPPHVYAIAESAYYQMNAYK---------------------------------------------------------------ENQCIIISGESGAGKTEAAKRIMQYITHVSKSVGTEIE----------------------------------------------------------------------------------------------------------------------------------------------------------------------------------------------------------------------------------------------------------------------------------------------------------------------KVSQIILA-----TNPLLESFGCAKTLRNNN-SSRHGKYLEMIFNQSGI--------------------PIGAKITNYLLEKNRVV--------------------------HQIRNERNFHIFYQLTKAAPQ-------------------------------------------------------------------------KYREMFGIQ-------------------------------GPENYYYTSMSN----------------------------------------------------------------------------------------------------------------------------CLSVDGISDENDFSETIQAMEIIG----LSEEEQDNIFRLLATILWLGNIRFQEGD-----------------SEGSVINDES---------------------------------------VVQFVAYLLGSDA---------------AAVQRALTVRIMETSHGGRR-----GSVYEVPLNP--------------TQATAVRDALSMGIYNCLFDWIVERVNKALVTTAATASN---------------------------------------------------------------STIGILDIYGFEIFDK--------------------NSFEQLCINYVNEKLQQI-FIQLTLKAEQEEYVREKIQWS-------------------------------------PIKY--FNNQIVCDLIESK--------------------------------------------------RPPGIFAAMNDAIATAHADSSA-------------------------ADNAFSQRLNFLSS---------------------------NPHFEQRQS---------------------------------------------------------------------------------------------------------------------------------QFIIKHYAG--DVAYSLN------------------GMTDKNKDVLATDILNLVHSTDN------------------------------------------------MFLRN---IFPENIDT---GSKR-----------------------------------------------------------------------------------------------------------------------------------------------------------------------------------------------------------------------------------------------RPPTAGDRIK----KSANELVDTLM-----------------QCHPSYIRTIKPNQ-------------------------------TKSPNDYD-SGMVLHQIKYLGLQENV-RIRRAG--------FAYRQSFEKFAERFYLLSGKTSYAGDYTWT----------------------------------------------------------------------------------------------------------GDAFSACEQILKDTSIPT-------------------------------------------------------------------------------------------------------------------------------SEYQMGTS-KVFIKKPETLFALEEMRDK
>CafMyo9A
FDDLCSLPDLN--------EKTLLENLRNRFK-----------------------------HEKIYTYVG-----SILIVINPFKFLP-------IYNPKYVKMYDNHQ----------------------------------------------------------------------------------------------------------LGKLEPHIYAVADVAYHAMLQRK---------------------------------------------------------------KNQCIVISGESGSGKTQSTNFLIHHLTALSQKGFAS------------------------------------------------------------------------------------------------------------------------------------------------------------------------------------------------------------------------------------------------------------------------------------------------------------------------GVEQIILG-----AGPVLEAFGNAKTAHNNN-SSRFGKFIQVNYQETGT--------------------VLGAYVEKYLLEKSRLV--------------------------YQEHNERNYHVFYYLLAGASE-------------------------------------------------------------------------EERLAFHLK-------------------------------QPEEYHYLNQITKKPLRQSWDDYCYDSEPD----------------------------------------------------------------------------------------------------------CFSVEGEDLRHDFERLQLAMEMVG----FLPKTRRQIFSLLSAILHLGNICYKKKTYR---------------DDSIDICNPE---------------------------------------VLPIVSELLEVKE---------------EMLFEALVTRKTVTV----------GEKLILPYKL--------------AEAVTVRNSMAKSLYSALFDWIVFRINHALLNSKDLEQNTKT------------------------------------------------------------LSIGVLDIFGFEDYEN--------------------NSFEQFCINFANERLQHY-FNQHIFKLEQEEYRTEGISWH-------------------------------------NIDY--IDNTCCINLISK---------------------------------------------------KPTGLLHLLDEESNFPQA-----------------------------TNQTLLDKFKHQHEE--------------------------NSYIEFPAVMEP------------------------------------------------------------------------------------------------------------------------------AFIIKHYAG--KVKYGVK------------------DFREKNTDHMRPDIVALLRSSKN------------------------------------------------AFISG---MIGIDPVAVFRWAVLRAFFRAVIAFREAGKRHIQRK-TGHDDTAPCAILKSMDSFSFLQHPVHQRSLEILQRCKEEKYSIARKNPRTPLSDLQSMNTLNEKNQQDTFDIGWNGRTGIRQSRLSSGTS--LLDKDGIFANSASSKL--------------LERAHGILMRNKNFKSKPGLPKHLLEVNSLKHLTRLT-----------------------------------------LQDRITKSLLHLHKKK-KPPSISAQFQ----ASLSKLMETLG-----------------QAEPYFVKCIRSNA-------------------------------EKLPLRFN-DALVLRQLRYTGMLETV-RIRQSG--------YSCKYSFQDFVSHFHVLLPRNI------------------------------------------------------------------------------------------------------------------IPSKFNIQDFFRKISLNS-------------------------------------------------------------------------------------------------------------------------------DNYQVGKS-MVFLKE-QERQHLQDLLHQ
>BrMyo9D
YDDLCNLPDLT--------EESILETLRHRFH-----------------------------KQKIYTFAS-----NILIAVNPFKFLP-------IYNPRYVKMYENHT----------------------------------------------------------------------------------------------------------LGKLEPHVFAIADAAFHTMMNKR---------------------------------------------------------------VNQCIVISGESGSGKTQSTNFLIHCLTALSQKGYTS------------------------------------------------------------------------------------------------------------------------------------------------------------------------------------------------------------------------------------------------------------------------------------------------------------------------GVERTILG-----AGPVLEAFGNAKTAYNNN-SSRFGKFIQVNYLESGV--------------------VRGAVVEKYLLEKCRLV--------------------------SRGKTERNYHVFYYLLIGASE-------------------------------------------------------------------------EERDEFKLL-------------------------------QPNDYHYLKEEM----------------------------------------------------------------------------------------------------------------------------PISEDQAEMTHEFRRLHQAMEMVG----FLPPTKKQIFSVLSAILYLGNVTYKPKDV----------------GEGLKVGPDH---------------------------------------VLSALSDLLKVKV---------------ELLVEALTTRKAMTA----------NDKLILPYSL--------------NEAITARDSMAKSLYSALFDWIVLRINHALLNKRDLEDSVPC------------------------------------------------------------LSIGVLDIFGFEDFKT--------------------NSFEQFCINYANEQLQYY-CNQRIFTLEQEEYLAEGITWH-------------------------------------TVDF--PDNIGCISLFSK---------------------------------------------------KPTGLFFLLDEESNFPQA-----------------------------TDSTLLEKFKQQHQD--------------------------NPFFVQTPVREP------------------------------------------------------------------------------------------------------------------------------AFVILHFAG--KVKYQIK------------------DFREKNTDHMRPDIVALLRSSEC------------------------------------------------SYLRQ---LIGANPVAVFRWGILRATIRTLAVFNKAGRTWAEKHPGNSR-------------------------------IDFSFDRSEEDPLEAFEDIFATFESKK---------------------------------------------------------------------KNRPNKHKQLIPKNLIDSHSLKFIMALT-----------------------------------------QHNRVTRSLLHLHTKK-KPPSISAQFQ----ASLSKLLETLR-----------------KAEPFFVRCIRSNG-------------------------------DKREMHFD-DALVLQQLRYTGMLQTV-RIRRSG--------YGAKFTFREFIDQFRVLLPKEI------------------------------------------------------------------------------------------------------------------STPQEDITNLLTKMGLPG-------------------------------------------------------------------------------------------------------------------------------SSFQIGQT-KVFLKE-SERQILQETLHK
>BrMyo9C
FEDLCNLPALH--------EDSILNNLRVRFQ-----------------------------KKKIYTYAG-----SILVAINPFKFLP-------IYNPKYVKMYENHQ----------------------------------------------------------------------------------------------------------LGKLEPHIFAIADVAYYAMLRKH---------------------------------------------------------------VNQCIVISGESGSGKTQSTNFLIHCLTALSQKGYAS------------------------------------------------------------------------------------------------------------------------------------------------------------------------------------------------------------------------------------------------------------------------------------------------------------------------GVERTILG-----AGPVLEAFGNAKTAHNNN-SSRFGKFIQVNYLESGV--------------------VRGAVVEKYLLEKSRLV--------------------------SREKNERNYHVFYYLLVGASE-------------------------------------------------------------------------EERREFKLL-------------------------------QPEDYFYLKQQN----------------------------------------------------------------------------------------------------------------------------FTIEDADDLRHDFERLQQAMEMVG----FLPATKRQIFSVLSAILYLGNVTYSQKSSGR--------------EEGLDVGPPE---------------------------------------VLSTLSELLKVKE---------------ELLVEALTKRKTVTA----------NDKLILPYSH--------------SEAITARDSMAKSLYSALFDWIVLRINHALLNKKDMEESVSC------------------------------------------------------------LSIGVLDIFGFEDFET--------------------NSFEQFCINYANEQLQYY-FNQHIFKLEQEEYQSEGITWH-------------------------------------NIDY--TDNVGCIRXXSK---------------------------------------------------KPPGLLYLLDKKTNFPHA-----------------------------TDKTLLAKFKQQHQQ--------------------------NHYFVPTPVMEP------------------------------------------------------------------------------------------------------------------------------AFVILHFAG--KVKYQIK------------------DFREKNTDHMRPDIVALLRSSDR------------------------------------------------FYVRQ---LIGMDPVAMFRWGILRATVRALAAFNEAGRRWAAKTAGVVRPNSRVPL----GELQRS-NVPIERMYXHAPMLDFSFDHSEERPLEVFEDIFASYESKKDMHAQIINSIKDLQLDGEDPRKLLQSWGR-------------------------------LRFPRHALQKGKNPKTKQLIPKNLLDSRSLKFIVGL-------------------------------------------HDRTTKSLLHLHKKK-RPPSISAQFQ----TSLGKLLETLG-----------------KAEPFFIRCLRSNA-------------------------------EKKEMCFD-EALIVQQLRYTGMLETV-RIRRSG--------YGAKYTFQEFTEQFRVLLPKN-------------------------------------------------------------------------------------------------------------------AVSLEDISSLLLRLGFDH-------------------------------------------------------------------------------------------------------------------------------TTYQIGKT-KVYLKE-LERQKLQDILHK
>BrMyo9B
FDDLCNLPDLN--------EKTLLDNLRSRFK-----------------------------QEKIYTYVG-----SILIVINPFKFLP-------IYNPKYVKMYDNHQ----------------------------------------------------------------------------------------------------------LGKLEPHIYAVADVAYHAMLQSR---------------------------------------------------------------QNQCIVISGESGSGKTQSTNFLIHHLTALSQKGFAS------------------------------------------------------------------------------------------------------------------------------------------------------------------------------------------------------------------------------------------------------------------------------------------------------------------------GVEQIILG-----AGPVLEAFGNAKTAHNNN-SSRFGKFIQVNYQESGT--------------------VRGAYVEKYLLEKSRLV--------------------------YQEHNERNYHVFYYLLAGTSE-------------------------------------------------------------------------EERTAFHLK-------------------------------KPEEYHYLNQMTKKPHRPHWGNY-YENEPD----------------------------------------------------------------------------------------------------------CFTVEGEDLKHDFERLQLAMEMVG----FLPTTRKQIFSLLSAILHLGNIRYKKKIYR---------------DDSIDICNPE---------------------------------------VLPVVSELLEVKE---------------EMLFEALTTRKTVTV----------GEKLIVPYKL--------------AEAGTVRDSMAKSLYSAFFDWIVFRINHALLNQRDXXESAKI------------------------------------------------------------LSIGVLDIFGFEDYEN--------------------NSFEQFCINFANERLQHY-FNQHIFKLEQEEYRAEGITWH-------------------------------------NIDY--IDNTSCITLISK---------------------------------------------------KPTALLHLLDEECNFPQA-----------------------------TNQTFLDKFKRQHEG--------------------------NSYIEFPAVMEP------------------------------------------------------------------------------------------------------------------------------AFIIKHYAG--KVKYGVK------------------DFREKNTDHMRPDIVALLKSSKN------------------------------------------------AFICG---LIGIDPVATFRWAVLRAYFRAXVAFRDAGKRHVEKR-SGHDAAAPA--VKSVDSFSFLHHPVHQRSLEILQRCKEEKYSVNRRNPRTPLSDLQGSNAINQR-------EGWNGRPG-RQNRLSSFGS--FSEEEGIFINSTSSKL--------------LERAHGILMRNKNYKMKPSLPKHLLDVKSLKYLSNLT-----------------------------------------LQDRITKSLLHLHKKK-KPPSISAQFQ----ASLNKLMETLG-----------------QSQPYFVKCIRSNS-------------------------------EKLPLRFN-DSLVLRQLRYTGMLETV-RIRQSG--------YSIKYTFQDFARHFHVLLPEGSN-----------------------------------------------------------------------------------------------------------------QASQEAIRQYLQQVDLTP-------------------------------------------------------------------------------------------------------------------------------EGFQVGRT-MVFLRE-IERQRLQDLLHK
>BrMyo9A
VADLCSLPDLN--------EHTMLENLRGRFR-----------------------------QENIYTYVG-----SILIAVNPFKFLP-------IYNPKYVKMYDKHR----------------------------------------------------------------------------------------------------------LGQLEPHIFAVADAAYHAMLQRH---------------------------------------------------------------RNQCIVISGESGSGKTQSTNFLIHHLTALSQKGFAS------------------------------------------------------------------------------------------------------------------------------------------------------------------------------------------------------------------------------------------------------------------------------------------------------------------------GVEQIILG-----AGPVLEAFGNAKTAHNNN-SSRFGKFIQVNYQESGT--------------------VRGAYVEKYLLEKSRLV--------------------------YQEHNERNYHVFYYLLAGASE-------------------------------------------------------------------------DERRSFHLL-------------------------------RPEEYHYLNQTTKSVHKQHWGNH-CDTELD----------------------------------------------------------------------------------------------------------CFSVEAEDLKHDFERLQLAMEMVG----FLPTTRKQIFSLLSAILHLGNIRYKKKTFR---------------DDSIDICNPE---------------------------------------VLPIVSELLEVKE---------------EMLFEALTTRKTVTV----------GERLIVPYKL--------------AE---------------------------------------I------------------------------------------------------------LSIGVLDIFGFEDYEN--------------------NSFEQFCINFANETLQHY-FNQHVFKLEQEEYRSEGINWH-------------------------------------MIDY--IDNTACINLISK---------------------------------------------------KPTALLHLLDEECNFPQA-----------------------------SNQTLLDKFKRQHEG--------------------------NAYMEFPAVMEP------------------------------------------------------------------------------------------------------------------------------AFIIRHYAG--KVKYSVK------------------DFREKNTDHLRPDIVSLLKSSRK------------------------------------------------AFICG---LMGLDPVASFRWAVIRAFFRALVAFRHAGLQHRDNRSGSDVHLQPQ---KSVDSFSFLHHPVHQRSLEILQRCKDDRYSKSRRSPRTPLSDLQGANTF-------------NGRGW-RSERVSSFA----HEDEGIFVNSVNNRL--------------LERAQGILMRNKNYKPKPSLPKHLLDVKSLKYLSSLT-----------------------------------------LHDRITKSLLHLHKKK-KPPSISAQFN----VSLNKLMETLG-----------------QSEPYFVKCIRSNA-------------------------------EKLPLRFN-DALVLRQLRYTGMLETV-RIRQSG--------YSVKYSFKDFAHHFHVLLPAGF------------------------------------------------------------------------------------------------------------------SASQMGIREFLRSADLEP-------------------------------------------------------------------------------------------------------------------------------SGYQVGRS-MVFLHE-RLRQRLQDELHQ
>XtMyo9B
YNDLCSLPKLT--------EDAILDNLKSRFL-----------------------------NQKIYTYAG-----SILIAINPFKFLP-------IYNPKYVKMYDNHQ----------------------------------------------------------------------------------------------------------LGKLEPHIFAIADVSYHTMLKKR---------------------------------------------------------------VNQCIVISGESGSGKTQSTNFLIHCLTALSQKGHAS------------------------------------------------------------------------------------------------------------------------------------------------------------------------------------------------------------------------------------------------------------------------------------------------------------------------GVERTILG-----AGPVLEAFGNAKTAHNNN-SSRFGKFIQVNYLESGI--------------------VRGAVVEKYLLEKSRLV--------------------------SQEKNERNYHVFYYLLLGASE-------------------------------------------------------------------------EERKEFKLK-------------------------------QPEDYFYLNQNN----------------------------------------------------------------------------------------------------------------------------FKVEEGEDLRHDFERLKQAMEMVG----FYPATKKQIFSVLSAILYLGNVTYKKKSSGR--------------DEGLDVGPPE---------------------------------------VLDTLSQILQVKR---------------EMLVEALTKRKTVTV----------NEKLILPYSL--------------NEAITARDSMAKSLYSALFDWIVLRINHALLNRKDVEESVNC------------------------------------------------------------LSIGVLDIFGFEDFEN--------------------NSFEQFCINYANEQLQYY-FNQHIFKLEQEEYKGEGITWH-------------------------------------NIDY--TDNVGCIQLISK---------------------------------------------------KPTGLFYLLDEESNFPHA-----------------------------TNRTLLAKFKQQHEG--------------------------NKYFVATPVMEP------------------------------------------------------------------------------------------------------------------------------AFIIRHFAG--KVKYQIK------------------DFREKNTDYMRPDIVALLRSSDS------------------------------------------------GYIRE---LIGMDPVSVFRWAVLRAAIRSMAVLNEAARQRAERTAGVNRTVAKIPM----GELQRS-NNPMEKLYRR-SLLDFSFDCSTECDIDVFEDIINIYESKKERHCELMSSIKGLSWQGDDPA--------------------------------------------QLLQRLSLRRQSRLHLQNPLDSQSLKLIMSMT-----------------------------------------LHDRTTKSLLHLHKKK-KPPSISAQFQ----TSLNKLLETLG-----------------KAEPFFIRCIRSNA-------------------------------EKMEMRFD-EALVLQQLRYTGMLETV-RIRRSG--------YSAKYTYKEFVDHFQVLLPKLS------------------------------------------------------------------------------------------------------------------PVPKNTIATLLESMCLDP-------------------------------------------------------------------------------------------------------------------------------RNYQLGKT-KVFMKE-PEREMLQDALHQ
>XtMyo9A
CEDLCGLPDLS--------ERALLETLRTRFR-----------------------------QEKIYTYVG-----TILVAVNPFRFLP-------IYNPKYVKMYDNRR----------------------------------------------------------------------------------------------------------LGDREPHIYAVADAAYHAMLRRQ---------------------------------------------------------------RNQCIVISGETGSGKTQSTNFLIHHLTALSQKGYAS------------------------------------------------------------------------------------------------------------------------------------------------------------------------------------------------------------------------------------------------------------------------------------------------------------------------GVEQIILG-----AGPVLEAFGNAKTYQNNN-SSRFGKFIQVNYHETGT--------------------VRGAYVEKYLLEKSRLV--------------------------YQEQQERNYHVFYYLLAGASE-------------------------------------------------------------------------EEKAEFHLE-------------------------------HPESYHYLNQRTRKPQRQVWGESYGEDETD----------------------------------------------------------------------------------------------------------SLGGEGEDLRHDFERLQLAMEMVG----FMPATRRQIVSLLSAILHLGNIQYKRKTYR---------------DESIDISNPE---------------------------------------TLNIVSELLKVRE---------------EMLLDALITRKTVTV----------GEKLILPYRL--------------PEAITVRDSLAKSLYSALFDWIVFRINHALLNINSKAIDEGSQT----------------------------------------------------------LSIGVLDIFGFEDYGT--------------------NSFEQFCINYANERLQHY-FNQHLFQLEQELYRSEGISWS-------------------------------------NITY--SDNGGCINLISK---------------------------------------------------KPTGLLQLLDEESNFPQA-----------------------------THQTLLEKFKRHNER--------------------------NPYIEFPAVMEP------------------------------------------------------------------------------------------------------------------------------AFIIHHYAG--KVKYGVK------------------DFREKNTDHMRPDIVALLRSSRN------------------------------------------------AFIRG---MISISPVGAFRWALLRAFFRAVEAFKQSGKSSSKKT--------------GISSFSFLQHPVHQRSLQILQRCQTDQYNIPRRTPRTPLSDLQGANTIQDRSPKEMSWTSRRQNRLSSSNSYLEGGGIFISSSSSNQNNSTDSKL--------------LERAHGILMRNKSTKNKPALPKHLLDVKSLKHLSNLT-----------------------------------------LHDRITKSLLHHHKKK-KPPSISAQFQ----TSLNKLMETLG-----------------QAEPYFVKCIRSNA-------------------------------EKVPMRFD-DALVLRQLRYTGMLETV-RIRQSG--------YSCKYPFQDFVTQFSVLLPKDI------------------------------------------------------------------------------------------------------------------SPVHQSIKEFFWRIGHSP-------------------------------------------------------------------------------------------------------------------------------DQYQVGRT-MVFLKE-QERQCLMEMLHQ
>TnMyo9D
YDDLCGLQAVS--------QESILEVLCQRFH-----------------------------RLKIYTYAR-----NVLVAINPNKFLPL------YYNPKYIQMYEKQP----------------------------------------------------------------------------------------------------------LGRLSPHIFAVADAAFRAMQVGR---------------------------------------------------------------VNQCIVMHGDSGSGKTESSSYLVHYLTALSEKTCSV------------------------------------------------------------------------------------------------------------------------------------------------------------------------------------------------------------------------------------------------------------------------------------------------------------------------GLKRTILG-----AVPVLQAFGNARTSENNN-SSRFGKFIQLNYLESGV--------------------IRGAVIEKYLLEKSRLV--------------------------SRDKTERNYHVFYYLLMGATR-------------------------------------------------------------------------DEQEEFHLL-------------------------------KPQDYYYLNQGD----------------------------------------------------------------------------------------------------------------------------LQLDDDANFGQEYKKLKQAMEMVG----FLASTKKHVFSVLSAILLLGNVTYTLSED----------------AQVLEVGPAE---------------------------------------VLSTLSDLLNVKV---------------DLLVKTLTRRKVVIT----------NTLVESPYIL--------------EEASRVRDSMAKSLYGALFDWIIVHVNHAMFNRRDMEESVSC------------------------------------------------------------LSIGILDMFGFENLKK--------------------NTFEQLCINYSNEKLQYY-INQHIFRFKQEDYISEGITWQ-------------------------------------NIAF--ADNSGCIQLIDE---------------------------------------------------KPSGLFDLLDQENKLPQA-----------------------------TDKTLLDKLKQLHQD--------------------------NPFFITSSDADL------------------------------------------------------------------------------------------------------------------------------TFVIQHFAG--AVKYHAE------------------DFPRENNEHMRPEVVSLLRSSKQ------------------------------------------------SFFHH---LVASSPEALFRWGVLRATIRILAVFKSLGRKRAELSSNSLT-------------------------------LDFSFDRSDELPLDVFEDIFTNYENRK---------------------------------------------------------------------KSRSGRQKQIIPKNLMDYVSLQHVVGLT-----------------------------------------AHDRTSKLIYHPHRTA-KVPTFSAQVQ----ASLNKLLERIE-----------------KAEPFFIFCIRSND-------------------------------QKKELHFD-RELVLQQIKHMGITQMV-HIHRSG--------YGAHYTFKEFVEKFRLLLPKGA------------------------------------------------------------------------------------------------------------------SETPEYITELFERMGIDK-------------------------------------------------------------------------------------------------------------------------------SSYQIGKT-KVFLKE-KERQLLLDTLTK
>TnMyo9C
FADLCNLPVLS--------EDSILNNLRTRFY-----------------------------KKKIYTYAG-----SILIAINPFMFLP-------IYNPKYVKMYENHQ----------------------------------------------------------------------------------------------------------LGKLEPHIFAIADVAYYAMLRKK---------------------------------------------------------------VNQCIVISGESGSGKTQSTNFLIHCLTALSQKGYAS------------------------------------------------------------------------------------------------------------------------------------------------------------------------------------------------------------------------------------------------------------------------------------------------------------------------GVERTILG-----AGPVLEAF---------------GKFIQVNYLESGV--------------------VRG----------------------------------------------RNYHVFYYLLFGASE-------------------------------------------------------------------------EEREEFKLL-------------------------------PLEQYSYLKQQN----------------------------------------------------------------------------------------------------------------------------FKIEDEEDLRHDFERLQQAMEMVG----FLSATKKQIFSVLSAILYLGNVTYKTKSNGR--------------EEGLEVGPPE---------------------------------------VLARLSELLKVKE---------------ELLVEALTKRKTVTV----------NDKLILPYSH--------------SEAITTRDSMAKSLYSALFDWIVLRINHALLNKKDMEESTPC------------------------------------------------------------LSIGVLDIFGFEDFET--------------------NSFEQFCINYANEQLQYY-FNHHIFNLEQEEYQAEGITWH-------------------------------------NIDY--TDNVGCIHLISK---------------------------------------------------KPTGLLYLLDEESNFPHA-----------------------------TDETLLAKFKQQHQG--------------------------NKYFVPTPVMEP------------------------------------------------------------------------------------------------------------------------------AFVIKHFAG--KVKYQIK------------------DFREKNTDHMRSDIVALLRSSDS------------------------------------------------AYVRQ---LIGMDPVAMFRWGILRATIRGLAAFNEAGRARAAKTSGVVRPVSRTPL----GELKQS-NASVDRMYKRVSMLDFYFDHSEERPLEAFEDIFASYENKKNMHAEIISSIKNLQLDGEDPRKLLQSWGR-------------------------------LRFPRHILQKQKHTKHRQAIPKSLLDSRSLKFIVGLT-----------------------------------------LHDRTTKSLLHLHKKK-KPPSISAQFQ----TSLTKLLETLN-----------------RAEPFFIRCIRSNA-------------------------------QKKEMYLD-EALVIQQLRYTGMLETV-RIRRSG--------YGAKYTFQEFVNQFRVLLPKYT------------------------------------------------------------------------------------------------------------------KSFKEDISELLEKKMGLDP------------------------------------------------------------------------------------------------------------------------------ATYQIGKT-KVFLKE-LGRQKLQDTLHK
>TnMyo9B
PSDLCALPELT--------ERAILESLRARFR-----------------------------QEKIYTYIG-----SILIVINPFQFLP-------IYNPKYVKLYDNHT----------------------------------------------------------------------------------------------------------LGKLEPHIYAVADVAYHAMLQRR---------------------------------------------------------------RNQCIVISGESGSGKTQSTNFLIHHLTALSQKGFAS------------------------------------------------------------------------------------------------------------------------------------------------------------------------------------------------------------------------------------------------------------------------------------------------------------------------GVEQIILG-----AGPVLEAFGNAKTAHNNN-SSRFGKFIQVNYQESGT--------------------VRGAYVEKYLLEKSRLV--------------------------YQEHNERNYHVFYYLLAGASE-------------------------------------------------------------------------EERNSFHLL-------------------------------KPEEYHYLNQMTKKLPKLHWDNY-YESELD----------------------------------------------------------------------------------------------------------CFTVEGEDLKHDFERLQLAMEMVG----FLPTTRKQIFSLLSAILHLGNIRYKKKTYR---------------DDSIDICNPE---------------------------------------VLPIVSELLEVKE---------------EMLLDALTTRKTMTV----------GERLIVPYKL--------------AEAGTVRDSMAKSLYSALFDWIVFRTNHALLNNKDLEDDSKI------------------------------------------------------------LSIGVLDIFGFEDYES--------------------NSFEQFCINFANERLQHY-FNQHIFKLEQEEYRSEGITWH-------------------------------------NIDY--IDNSACINLISK---------------------------------------------------KPTALFHLLDEECNFPQA-----------------------------SNQTLLDKFKRQHEG--------------------------NSYIEFPAVMEP------------------------------------------------------------------------------------------------------------------------------AFIIRHYAG--KVKYGVK------------------DFREKNTDHMRPDIVALLKSSKN------------------------------------------------AFICS---LMGIDPVATFRWAVLRAYFRALVAFREAGRRHTHKK-TGNDAAVPC--TKTVDSFSFLHHPVHQRSLEILQRCKDEKYSITRKNPRTPLSDLQGTNALNEKATWDGYGVGCNGRSA-RSGRLSSTTGP-PLEEDGIFINSTSSKL--------------LERAQGILLRNKNCKVKPTLPKHLLDVKSLRYLSSVT-----------------------------------------LHDRITKSLLHLHKKK-KPPSISAQFQ----ASLNKLMETLD-----------------QSEPYFVKCIRSNA-------------------------------EKLPLRFN-DSLVLRQLRYTGMLETV-RIRQSG--------YSIKYTFQDFVRHFHVLMPHST------------------------------------------------------------------------------------------------------------------PPTKSGIREFFRRSHLPP-------------------------------------------------------------------------------------------------------------------------------AGYQVGHT-MVFLRE-AERQRLQTLLHQ
>TnMyo9A
HADLCHLPQLN--------ERSLLDNLRSRFL-----------------------------QEKIYTYVG-----SILIVINPFRFLP-------IYNPKYVKMYDNHT----------------------------------------------------------------------------------------------------------LGKLEPHIYAVADVAYHTMLQRE---------------------------------------------------------------RNQCIVISGESGSGKTQSTNFLIHHLTALSQKGFAS------------------------------------------------------------------------------------------------------------------------------------------------------------------------------------------------------------------------------------------------------------------------------------------------------------------------GVEQIILG-----AGPVLEAFGNAKTAHNNN-SSRFGKFIQVNYQESGT--------------------VRGAYVEKYLLEKSRLV--------------------------YQEHNERNYHVFYYLLAGASE-------------------------------------------------------------------------EERKAFHLK-------------------------------KPEEYHYLSQMTKPSRQLRWDSY-CESEPD----------------------------------------------------------------------------------------------------------CFAVEGEDLKHDFERLQLAMEMVG----FLPATRKQIFSLLSAILHLGNIRYKRKTYR---------------DDSIDICNPE---------------------------------------ELPVVSELLEVKE---------------EMLFEALTTRKTVTV----------GERLIVPYKL--------------SEAGTVRDSMAKSLYSALFDWIVFRINHALLNVKDLVETTKI------------------------------------------------------------LSIGVLDIFGFEDYEN--------------------NSFEQFCINFANERLQHY-FNQHIFKLEQEEYRAEGISWH-------------------------------------NIDY--IDNTGCIHLISK---------------------------------------------------KPTALFHLLDEECNFPQA-----------------------------TNQTLLDKFKRQHEG--------------------------NSYIEFPAVMEP------------------------------------------------------------------------------------------------------------------------------AFIIRHYAG--KVKYGVK------------------DFREKNTDHMRPDIVALLKSSKN------------------------------------------------AFICG---LMGIDPSAMFRWAVLRAYFRALVAFREAGKRHTQKKKTGHDDAAPCAVSKSVVSFSFLQHPVHQRSLEILQRCKEEKYSVTRRSPRTPLSDLQGSNTINEKSPRASPGLGWNGRAG-RQSRLSSGSS--IAEEDGIFINSASSKL--------------LERAHDILMRNKNYKSKPVLPKHLVNVKSLKYLSNLT-----------------------------------------LPDRITKSLLHLHKKK-KPPSISAQFQ----ASLNKLMETLG-----------------QSEPYFVKCIRSNA-------------------------------EKLPLRFN-DNLVLRQLRYTGMLETV-RIRQSG--------YYIKYSYKDFVHHFGVLLPEGT------------------------------------------------------------------------------------------------------------------AATREEIQLCLDQLDLDS-------------------------------------------------------------------------------------------------------------------------------EGYQVGRT-MVFLRE-AARQRVQALLHR
>TarMyo9D
YDDLCSLQAVS--------EASILEALCQRFY-----------------------------RLKIYTYAG-----NILIAINPNKFLPV------YYNPKYIKMYEKQP----------------------------------------------------------------------------------------------------------LGKLSPHIFAVADAAFRAMLDNQ---------------------------------------------------------------VNQCIVMHGDSGSGKTESSSYLIHCLTALSEKTCSV------------------------------------------------------------------------------------------------------------------------------------------------------------------------------------------------------------------------------------------------------------------------------------------------------------------------GLKRTILG-----AVPVLQAFGNARTSENNN-SSRFGKFIQLNYLESGV--------------------IRGAVIEKWLLEKSRLV--------------------------SRDKNERNYHVFYYLLMGASR-------------------------------------------------------------------------DEQEEFHLL-------------------------------KPQDYFYLNQGD----------------------------------------------------------------------------------------------------------------------------LHLDDDSNFGQEYKRLKQAMEMVG----FLASTKKHIFSVLSAILLLGNVTYTLAED----------------TKVLEVGPAE---------------------------------------VLSTLSDLLKVKV---------------DLLTKALTKRKLVVA----------NTTVESQYTL--------------HEASRVRDTMAKSLYSALFEWIILHINHAMLNRRDMEESVSG------------------------------------------------------------LSIGILDMFGFENLQK--------------------NTFEQLCINYSNEKLQYY-INQHIFKFKQEDYVSEGITWQ-------------------------------------NIDF--VDNSGCIQLIGE---------------------------------------------------KPSGLFDLLDQELPWATA-------------------------------KTLLDKLKQLHQD--------------------------DPFLVTSSNADG------------------------------------------------------------------------------------------------------------------------------TFVIQHFAG--RVKYHIQ------------------DFRRENNEHMPPEVVSLLRSSEQ------------------------------------------------SFFHH---LVASSPEALFRWGVLRATIRIIAVFKSMGRHRAELSSNSLT-------------------------------LDFSFDRSDDLPLDVFEDIFTNYENRK---------------------------------------------------------------------KSRSGRQKQLIPKNLMDYVSLQHVVGLT-----------------------------------------AHDQTSKLIYHPHRXA-KVPTYSTQVQ----ASLNKLMARIE-----------------KAEPFFIFCIRSND-------------------------------QKKELHFD-SELVLQQIKNMGITQMV-HIQKSG--------YSAKYTFKEFVEKFRLLLPKGA------------------------------------------------------------------------------------------------------------------TEAPEHIKELFERMEINK-------------------------------------------------------------------------------------------------------------------------------SSYQIGKT-KVFLKE-KERQLLRDTLTK
>TarMyo9C
FADLCNLPVLN--------EDSILNNLRTRFC-----------------------------KKKIYTYAG-----SILIAINPFMFLP-------IYNPKYVKMYENHQ----------------------------------------------------------------------------------------------------------LGKLEPHIFAIADVAYYAMLRKK---------------------------------------------------------------VNQCIVISGESGSGKTQSTNFLIHCLTALSQKGYAS------------------------------------------------------------------------------------------------------------------------------------------------------------------------------------------------------------------------------------------------------------------------------------------------------------------------GVERTILG-----AGPVLEAFGNAKTAHNNN-SSRFGKFIQVNYLESGV--------------------VRGAVVEKYLLEKSRLV--------------------------SREKNERNYHVFYYLLFGASE-------------------------------------------------------------------------EERKEFKLL-------------------------------PLEEYSYLKQQN----------------------------------------------------------------------------------------------------------------------------FRIEDEEDLCHDFERLQQAMEMVG----FLSATKKQIFSVLSAILYLGNVTYKTKSNGR--------------EEGLEVGPPE---------------------------------------VLARLSELLKVKE---------------ELLVEALTKRKTVTV----------NDKLILPYSH--------------PEAITARDSMAKSLYSALFDWIVLRINHALLNKKDMEESIPC------------------------------------------------------------LSIGVLDIFGFEDFET--------------------NSFEQFCINYANEQLQYY-FNHHIFNLEQEEYQAEGITWH-------------------------------------NIDY--TDNVGCIHLISK---------------------------------------------------KPTGLLYLLDEESNFPHA-----------------------------TDETLLAKIKQQHQG--------------------------NKYFVPTPVMEP------------------------------------------------------------------------------------------------------------------------------AFVIQHFAG--RVKYQVK------------------DFREKNTDHMRSDIVALLRSSDS------------------------------------------------AYVRQ---LIGMDPVAMFRWGILRATIRGLAAFNEAGRARAAKTSGVVRPASRTPL----GELKQS-NAPVDRMYKRVSMLDFYFDHSEERPLEAFEDIFASYENKKHMHAEIISSIKNLQLDGEDPRKLLQSWGR-------------------------------LRFPRHVLQKQKNAKHRQAIPKSLLDSRSLKFIVGLT-----------------------------------------LHDRTTKSLLHLHKKK-KPPSISAQFQ----TSLTKLLETLN-----------------RAEPFFIRCIRSNA-------------------------------QKKEMYLD-EVLVIQQLRYTGMLETV-RIRRSG--------YGAKYTFQEFVNQFRVLLPKDT------------------------------------------------------------------------------------------------------------------KSFKEDISELLEKKMGLDP------------------------------------------------------------------------------------------------------------------------------ATYQIGKT-KVFLKE-LERQKLQDTLHK
>TarMyo9B
PSDLCALPELT--------ERAILESLRARFR-----------------------------QEKIYTYVG-----SILIVINPFQFLP-------IYNPKYVKLYDNHA----------------------------------------------------------------------------------------------------------LGKLEPHIYAVADVAYHAMLQRR---------------------------------------------------------------KNQCIVISGESGSGKTQSTNFLIHHLTALSQKGFAS------------------------------------------------------------------------------------------------------------------------------------------------------------------------------------------------------------------------------------------------------------------------------------------------------------------------GVEQIILG-----AGPVLEAFGNAKTAHNNN-SSRFGKFIQVNYQESGT--------------------VRGAYVEKYLLEKSRLV--------------------------YQEHNERNYHVFYYLLAGASE-------------------------------------------------------------------------EERKSFHLL-------------------------------KPEEYHYLNQMTKKSHKLHWDNY-YESELD----------------------------------------------------------------------------------------------------------CFTVEGEDLKHDFERLQLAMEMVG----FLPTTRKQIFSLLSAILHLGNIRYKKKTYR---------------EDSIDICNPE---------------------------------------VLPIVSELLEVKE---------------EMLLDALTTRKTMTV----------GERLIVPYKL--------------AEAGTVRDSMAKSLYSALFDWIVFRTNHALLNNKDLEDNSKI------------------------------------------------------------LSIGVLDIFGFEDYEN--------------------NSFEQFCINFANERLQHY-FNQHIFKLEQEEYRAEGITWH-------------------------------------NIDY--IDNSACINLISK---------------------------------------------------KPTALFHLLDEECNFPQA-----------------------------SNQTLLDKFKRQHEG--------------------------NSYIEFPAVMEP------------------------------------------------------------------------------------------------------------------------------AFIIRHYAG--KVKYGVK------------------DFREKNTDHMRPDIVALLKSSKN------------------------------------------------GFICS---LMGINPVATFRWAVLRAYFRALVAFREAGRRHTHKK-TGNDAAVPC--IKTVDSFSFLHHPVHQRSLEILQRCKDEKYSITRKNPRTPLSDLQGTNALNEKASRDGYAVGCNGRSA-RSSRLSSTASP-PLEEDGIFINSTSSKL--------------LERAQGILLRNKNCKVKPTLPKHLLDVKSLRYLSSVT-----------------------------------------LHDRITKSLLHLHKKK-KPPSISAQFQ----ASLNKLMETLD-----------------QSEPYFVKCIRSNA-------------------------------EKLPLRFN-DSLVLRQLRYTGMLETV-RIRQSG--------YSIKYTFQDFVRHFHVLMPHGT------------------------------------------------------------------------------------------------------------------TPTKSGIREFFRRSHLPP-------------------------------------------------------------------------------------------------------------------------------AGYQVGNT-MVFLRE-AERQRLQTLLHQ
>TarMyo9A
HADLCHLPELN--------ERSLLDNLRSRFL-----------------------------QEKIYTYVG-----SILIVINPFKFLP-------IYNPKYVKMYDNHA----------------------------------------------------------------------------------------------------------LGKLEPHIYAVADVAYHTMLQRE---------------------------------------------------------------RNQCIVISGESGSGKTQSTNFLIHHLTALSQKGFAS------------------------------------------------------------------------------------------------------------------------------------------------------------------------------------------------------------------------------------------------------------------------------------------------------------------------GVEQIILG-----AGPVLEAFGNAKTAHNNN-SSRFGKFIQVNYQESGT--------------------VRGAYVEKYLLEKSRLV--------------------------YQEHNERNYHVFYYLLAGASE-------------------------------------------------------------------------EERKAFHLK-------------------------------KPEEYHYLSQMTKPSRQLHWDSY-CESEPD----------------------------------------------------------------------------------------------------------CFTVEGEDLKHDFERLQLAMEMVG----FLPSTRKRIFSLLSAILHLGNIRYKRKTYR---------------DDSIDICNPE---------------------------------------ELPVVSELLEVKE---------------EMLFEALTTRKTVTV----------GEKLIVPYKL--------------SEAGTVRDSMAKSLYSALFDWIVFRINHALLNVKDLVETTKI------------------------------------------------------------LSIGVLDIFGFEDYEN--------------------NSFEQFCINFANERLQHY-FNQHIFKLEQEEYRAEGISWH-------------------------------------NIDY--IDNTGCINLISK---------------------------------------------------KPTALFHLLDEECNFPQA-----------------------------TNQTLLDKFKRQHEG--------------------------NSYIEFPAVMEP------------------------------------------------------------------------------------------------------------------------------AFIIRHYAG--KVKYGVK------------------DFREKNTDHMRPDIVALLKSSKN------------------------------------------------AFICG---LMGIDPSAMFRWAVLRAYFRALVAFREAGKRHTQKK-TGHDDAAPCADLKSVDSFSFLQHPVHQRSLEILQRCKEENHSVTRRSPRTPLSDLQGSNTINEKSPRASPRLGWNGRVG-RQSRLSSSSST--AEDDGIFINSASSKL--------------LERAHDILMRNKNYKSKPVLPKHLLNVKSLKYLSNLT-----------------------------------------LPDRITKSLLHLHKKK-KPPSISAQFQ----ASLNKLMETLG-----------------QSEPYFVKCIRSNA-------------------------------EKLPLRFN-DNLVLRQLRYTGMLETV-RIRQSG--------YYIKYSYKDFVHHFRVLLPEGA------------------------------------------------------------------------------------------------------------------AATREGIQLCLDQLDLES-------------------------------------------------------------------------------------------------------------------------------EGYQVGRT-MVFLRE-AARQRLQSLLHR
>Os_bMyo11A
VDDMTRLSYLH--------EPGVLDNLAVRYA-----------------------------RNLIYTYTG-----NILIAINPFQRLPN------LVDVRTMEKYKGAN----------------------------------------------------------------------------------------------------------LGDLDPHVFAIADVSYRQMMNEG---------------------------------------------------------------RNNSILVSGESGAGKTETTKLLMRYLAYLGGRSGTGGR----------------------------------------------------------------------------------------------------------------------------------------------------------------------------------------------------------------------------------------------------------------------------------------------------------------------TVEQQVLE-----SNPVLEAFGNAKTVRNNN-S----------------------------------------------------------------------------------------HCFYFLCAAPP--------------------------------------------------------------------------EDIKRYKLG-------------------------------DPSSFHYLNQSS----------------------------------------------------------------------------------------------------------------------------CIRVDGINDAEEYLVTRNAMDTVG----IIEQEQEAIFRVVAAVLHLGNINFAKGSE----------------VDSSVIKDDKSRF------------------------------------HLNTAAELLMCDC---------------KKLENALIKREINTP----------EGVITTTVGP--------------SSATVSRDGLAKQIYSRLFDWLVNRINASIGQDPNSD-----------------------------------------------------------------KLIGVLDIYGFESFKT--------------------NSFEQLCINFTNEKLQQH-FNQNVFKMEQEEYTREQINWS-------------------------------------YIEF--VDNQDVLDLIEK---------------------------------------------------KPGGIIALLDEACMFPKS-----------------------------THETFSQKLYEKFKN--------------------------HKRFTKPKLSRT------------------------------------------------------------------------------------------------------------------------------AFTIQHYAG--DVIYQSD------------------HFLDKNKDYVVAEHQELLNASRC------------------------------------------------SFVSA---LFPPASEENTKS--------------------------------------------------------------------------------------------------------------------------------------------------------------------------------------------------------------------------------------------------SKSSIATRFK----VQLHELMETLS-----------------STEPHYIRCVKPNS-------------------------------VLKPAIFE-NTNVLQQLRCSGVLEAI-RISCAG--------YPTRKLFHDFLHRFRILAPEIVKEK---------------------------------------------------------------------------------------------------------------NDEKVTCQKVLDKMGL---------------------------------------------------------------------------------------------------------------------------------QGYQIGRT-KVFLRA-GQMAELDARRTE
>SobMyo11A
VDDMTRLSYLH--------EPGVLDNLAVRYA-----------------------------KNIIYTYTG-----NILIAINPFQRLPN------LVDARTMEKYKGAN----------------------------------------------------------------------------------------------------------LGDLDPHVFAIADVSYRQMINEG---------------------------------------------------------------KSNSILVSGESGAGKTETTKLLMRYLAFLGGRSGTGER----------------------------------------------------------------------------------------------------------------------------------------------------------------------------------------------------------------------------------------------------------------------------------------------------------------------TVEQQVLE-----SNPVLEAFGNAKTVRNNN-SSRFGKFVEIQFDKSGK--------------------ISGAAIRTYLLERSRVC--------------------------QINSPERNYHCFYFLCAAPS--------------------------------------------------------------------------EDLKKYKLG-------------------------------DPSSFHYLNQSA----------------------------------------------------------------------------------------------------------------------------CIKVDGINDAEEYLATRNAMDTVG----ITDQEQEAIFRVVAAVLHLGNINFAKGRE----------------VDSSIIKDDKSRF------------------------------------HLNTAGELLMCDC---------------EKLENALINREINTP----------EGVITTTVGP--------------NSATISRDGLAKQIYSRLFDWLVNRINASIGQDPDSN-----------------------------------------------------------------KLIGVLDIYGFESFKT--------------------NSFEQLCINFTNEKLQQH-FNQNVFKMEQEEYTREQINWS-------------------------------------YIEF--VDNQDVLDLIEK---------------------------------------------------KPGGIIALLDEACMFPKS-----------------------------THETLSQKLYEKFKN--------------------------HKRFTKPKLSRT------------------------------------------------------------------------------------------------------------------------------AFTIQHYAG--DVTYQSD------------------QFLDKNKDYVVAEHQELLNASKC------------------------------------------------SFVSG---LFPPATEENTKS--------------------------------------------------------------------------------------------------------------------------------------------------------------------------------------------------------------------------------------------------SKSSIATRFK----VQLHELMETLS-----------------STEPHYIRCIKPNS-------------------------------VLKPGIFE-NTNVLQQLRCSGVLEAI-RISCAG--------YPTRKQFHDFLHRFRVLAPEILKEK--------------------------------------------------------------------------------------------------------------------------------------------------------------------------------------------------------------------------------------------------------------------------------------------
>SobMyo11F
VDDMTRLSYLH--------EPGVLQNLATRYE-----------------------------LNEIYTYTG-----SILIAVNPFQRLPH------LYDTHMMEQYKGAD----------------------------------------------------------------------------------------------------------FGELSPHVFAIADTAYRAMINEG---------------------------------------------------------------KSNSILVSGESGAGKTETTKMLMRYLAHLGGRSGVEGR----------------------------------------------------------------------------------------------------------------------------------------------------------------------------------------------------------------------------------------------------------------------------------------------------------------------TVEQQVLE-----SNPVLEAFGNAKTVRNNN-SSRFGKFVEIQFDKTGR--------------------ISGAAIRTYLLERSRVC--------------------------QINSPERNYHCFYFLCAAPP--------------------------------------------------------------------------EETQRYKLS-------------------------------DPRSFHYLNQSS----------------------------------------------------------------------------------------------------------------------------CIEVDGINDAEEYLATRRAMDIVG----INEEEQEAIFRVVAAVLHLGNINFAKGTE----------------IDSSVIKDDKSRF------------------------------------HLNTAAELLKCDC---------------QNLEKALITRVIVTP----------EEVITRTLDP--------------ASALASRDALAKIIYCRLFDWIVEKINVSIGQDPNSK-----------------------------------------------------------------QLIGVLDIYGFESFKV--------------------NSFEQLCINYTNEKLQQH-FNQHVFKMEQEEYTREEINWS-------------------------------------YIEF--VDNQDVLDLIE----------------------------------------------------KKGGLIALLDEACMFPRS-----------------------------THETFAQKLYTTFKN--------------------------NKRFAKPKLSRT------------------------------------------------------------------------------------------------------------------------------DFTVVHYAG--DVTYQAD------------------YFLDKNKDYVVAEHQDLLNASSC------------------------------------------------PFVAG---LFPPLPQETAKSS-------------------------------------------------------------------------------------------------------------------------------------------------------------------------------------------------------------------------------------------------KFSSIGSRFK----LQLQSLMETLS-----------------STEPHYIRCVKPNN-------------------------------LLKPAIFE-NTNVIQQLRCGGVLEAI-RISCAG--------YPTRKTFYEFVNRFGVLAPEVLEGS---------------------------------------------------------------------------------------------------------------NDDKIACQKILEKVGL---------------------------------------------------------------------------------------------------------------------------------ENYQIGKT-KVFLRA-GQMADLDARRAE
>AtMyo11H
[truncated: 4,673,149 more chars]
